# Supplementary material for: Appraising the relevance of DNA copy number loss and gain in prostate cancer using whole genome DNA sequence data
Source: PLoS Genet. 2017 Sep 25;13(9):e1007001. doi: 10.1371/journal.pgen.1007001 (PMC5628936; doi:10.1371/journal.pgen.1007001)
Supplement: S2 Table — Including ploidy, degree of contamination and number of SCNAs. Clinico-pathological characteristics of the study cohort consisting of 105 patients. Information on patients undergoing radical prostatectomy (88) and TURP (2) is displayed. (XLSX) [file pgen.1007001.s008.xlsx]

## Sheet: S4 Table
ICGC ID	ICGC Patient ID	Sanger ID	PELICAN ID	EGA Accession ID	Sample Type	Ploidy	Aberrant Cell Fraction	Number of SCNAs	Number of amplifications	Number of deletions	CN Burden	Cluster	Sample used in comparisons & clustering	Pathological T	Gleason predominently	Gleason less predominently	Age at tumour collection	PSA at tumour collection	Ethnicity	Relapse (days)	Follow up (days)
0004#T1	0004	PD9168a		EGAN00001250375	Prostatectomy	4	0.38	23	2	21	17.2	Cluster 3	yes	T2	3	4	65	7.38	East Asian	NA	1485
0005#T1	0005	PD9169a		EGAN00001250377	Prostatectomy	2	0.83	34	8	26	10.74	Cluster 3	yes	T2	4	3	61	9.27	East Asian	NA	1703
0006#T1	0006	PD7445a		EGAN00001176746	Prostatectomy	4	0.61	30	0	30	7.81	Cluster 2	yes	T3	3	4	71	7	European	NA	1318
0006#T2	0006	PD7445c		EGAN00001176748	Prostatectomy	4	0.39	12	0	12	6.67	--	no	T3	3	4	71	7	European	NA	1318
0006#T3	0006	PD7445d		EGAN00001176749	Prostatectomy	4	0.29	10	0	10	2.03	--	no	T3	3	4	71	7	European	NA	1318
0006#T4	0006	PD7445e		EGAN00001176750	Prostatectomy	4	0.31	6	0	6	3.52	--	no	T3	3	4	71	7	European	NA	1318
0007#T1	0007	PD7446a		EGAN00001176752	Prostatectomy	2	0.33	2	0	2	0.49	Cluster 1	yes	T3	3	4	60	10.1	European	NA	1292
0007#T2	0007	PD7446c		EGAN00001176753	Prostatectomy	2	0.43	3	0	3	1.09	--	no	T3	3	4	60	10.1	European	NA	1292
0007#T3	0007	PD7446d		EGAN00001085153	Prostatectomy	2	0.55	1	0	1	0.1	--	no	T3	3	4	60	10.1	European	NA	1292
0007#T5	0007	PD7446f		EGAN00001176755	Prostatectomy	2	0.44	2	0	2	1.56	--	no	T3	3	4	60	10.1	European	NA	1292
0008#T1	0008	PD7447a		EGAN00001176757	Prostatectomy	2	0.51	17	0	17	4.89	Cluster 2	yes	T3	3	4	64	6.7	European	NA	1094
0008#T2	0008	PD7447c		EGAN00001176758	Prostatectomy	2	0.36	11	0	11	4.8	--	no	T3	3	4	64	6.7	European	NA	1094
0009#T1	0009	PD9746a		EGAN00001250379	Prostatectomy	2	0.83	11	1	10	6.85	Cluster 2	yes	T2	3	4	74	51.1	East Asian	NA	1503
0012#T1	0012	PD9749a		EGAN00001250381	Prostatectomy	2	0.55	19	1	18	6.76	Cluster 1	yes	T2	3	4	70	35.7	East Asian	NA	3102
0014#T1	0014	PD9751a		EGAN00001250383	Prostatectomy	2	0.49	27	1	26	7.94	Cluster 2	yes	T2	4	3	74	97	East Asian	NA	5
0016#M1	0016	PD11329a	A22-19921-LHumerusBoneMarrowMet	EGAN00001202427	Metastatic	3	0.65	111	20	91	48.87	Cluster 5	yes	NA	NA	NA	NA	NA	NA	NA	NA
0016#M3	0016	PD11329e	A22-19924-LAdrenalMet	EGAN00001202429	Metastatic	3	0.75	113	25	88	53.25	--	no	NA	NA	NA	NA	NA	NA	NA	NA
0016#M6	0016	PD11329h	A22-19927-PelvicLN7Met	EGAN00001202432	Metastatic	3	0.67	87	16	71	56.42	--	no	NA	NA	NA	NA	NA	NA	NA	NA
0016#T1	0016	PD11329c	A22-19922-ApicalProstateCA	EGAN00001202437	Metastatic	3	0.56	98	27	71	59.23	--	no	NA	NA	NA	NA	NA	NA	NA	NA
0018#M1	0018	PD11331a	A31-19935-RSubduralMet	EGAN00001202441	Metastatic	4	0.75	59	7	52	42.14	Cluster 5	yes	NA	NA	NA	NA	NA	NA	NA	NA
0018#M2	0018	PD11331d	A31-20155-RIngLNMet	EGAN00001202442	Metastatic	4	0.71	54	3	51	42.9	--	no	NA	NA	NA	NA	NA	NA	NA	NA
0018#M3	0018	PD11331e	A31-19938-LAdrenalMet	EGAN00001202443	Metastatic	4	0.75	50	2	48	36.72	--	no	NA	NA	NA	NA	NA	NA	NA	NA
0018#M4	0018	PD11331f	A31-19939-RRib7Met	EGAN00001202444	Metastatic	4	0.7	55	5	50	37.42	--	no	NA	NA	NA	NA	NA	NA	NA	NA
0018#T1	0018	PD11331c	A31-20154-Prostate1-1-2CA	EGAN00001202446	Metastatic	4	0.43	43	0	43	21.99	--	no	NA	NA	NA	NA	NA	NA	NA	NA
0019#M1	0019	PD11332a	A32-19941-RRib8Met1-11	EGAN00001202447	Metastatic	4	0.74	96	18	78	38.74	Cluster 5	yes	NA	NA	NA	NA	NA	NA	NA	NA
0019#M2	0019	PD11332d	A32-19943-LCervicalLNMet1-2	EGAN00001202448	Metastatic	4	0.79	120	27	93	40.22	--	no	NA	NA	NA	NA	NA	NA	NA	NA
0019#M3	0019	PD11332e	A32-19944-LSubclavicularLNMet1-5	EGAN00001202449	Metastatic	4	0.78	102	17	85	40.6	--	no	NA	NA	NA	NA	NA	NA	NA	NA
0019#M4	0019	PD11332f	A32-19945-RHumerusMet1-12	EGAN00001202450	Metastatic	4	0.82	110	25	85	41.76	--	no	NA	NA	NA	NA	NA	NA	NA	NA
0019#T1	0019	PD11332c	A32-19942-Prostate10-1-3CA	EGAN00001202452	Metastatic	4	0.81	122	12	110	48.61	--	no	NA	NA	NA	NA	NA	NA	NA	NA
0021#M1	0021	PD11334a	A24-19951-RAxillaryLNMet	EGAN00001202457	Metastatic	2	0.66	126	54	72	37.64	Cluster 4	yes	NA	NA	NA	NA	NA	NA	NA	NA
0021#M2	0021	PD11334c	A24-19952-RDiaphragmaticMet	EGAN00001202458	Metastatic	2	0.74	158	78	80	34.9	--	no	NA	NA	NA	NA	NA	NA	NA	NA
0021#M3	0021	PD11334d	A24-19953-RRib7Met	EGAN00001202459	Metastatic	2	0.79	153	68	85	34.23	--	no	NA	NA	NA	NA	NA	NA	NA	NA
0021#M4	0021	PD11334e	A24-19954-XiphoidMet	EGAN00001202460	Metastatic	2	0.8	137	55	82	33.57	--	no	NA	NA	NA	NA	NA	NA	NA	NA
0022#M1	0022	PD11335a	A34-19956-LiverMet3	EGAN00001202462	Metastatic	2	0.72	91	31	60	33.95	Cluster 4	yes	NA	NA	NA	NA	NA	NA	NA	NA
0022#M2	0022	PD11335c	A34-19957-LiverMet1	EGAN00001202463	Metastatic	2	0.79	108	44	64	39.18	--	no	NA	NA	NA	NA	NA	NA	NA	NA
0022#M3	0022	PD11335d	A34-19958-LiverMet12	EGAN00001202464	Metastatic	2	0.79	103	44	59	38.42	--	no	NA	NA	NA	NA	NA	NA	NA	NA
0022#M4	0022	PD11335e	A34-19959-SacralNerveRootCompressingMet11yrsbeforedeath	EGAN00001202465	Metastatic	2	0.81	61	12	49	22.83	--	no	NA	NA	NA	NA	NA	NA	NA	NA
0023#T1	0023	PD12806a		EGAN00001250235	Prostatectomy	2	0.76	40	8	32	15.11	Cluster 3	yes	T2	3	4	61	7.8	European	711	2072
0024#T1	0024	PD12807a		EGAN00001250237	Prostatectomy	2	0.58	12	0	12	4.31	Cluster 2	yes	T3	3	4	71	10.7	European	NA	409
0025#T1	0025	PD12808a		EGAN00001250239	Prostatectomy	4	0.63	33	3	30	14.31	Cluster 3	yes	T3	4	5	67	6.7	European	NA	1136
0026#T1	0026	PD12809a		EGAN00001250241	Prostatectomy	2	0.55	30	6	24	19.2	Cluster 3	yes	T2	4	3	66	12.1	European	NA	737
0027#T1	0027	PD12810a		EGAN00001250243	Prostatectomy	4	0.32	19	0	19	5.84	Cluster 2	yes	T3	3	3	68	18.3	European	1988	2780
0028#T1	0028	PD12811a		EGAN00001250245	Prostatectomy	2	0.63	99	4	95	12.47	Cluster 2	yes	T3	3	4	68	5	European	1108	1297
0029#T1	0029	PD12812a		EGAN00001250247	Prostatectomy	2	0.68	13	4	9	14.99	Cluster 4	yes	T2	4	3	55	8.5	European	231	455
0030#T1	0030	PD12813a		EGAN00001250249	Prostatectomy	2	0.6	22	5	17	9.27	Cluster 3	yes	T2	4	3	72	8.65	European	NA	1114
0031#T1	0031	PD12814a		EGAN00001250251	Prostatectomy	2	0.79	13	2	11	1.49	Cluster 1	yes	T2	3	4	67	8.2	European	NA	424
0032#T1	0032	PD12815a		EGAN00001250253	Prostatectomy	2	Non-aberrant	NA	NA	NA	NA	NA	NA	T2	3	4	65	8	European	456	1317
0033#T1	0033	PD12816a		EGAN00001250255	Prostatectomy	2	0.25	16	0	16	9.9	Cluster 2	yes	T2	3	4	68	3.2	European	NA	1038
0034#T1	0034	PD12817a		EGAN00001250257	Prostatectomy	4	0.55	71	19	52	25.89	Cluster 4	yes	T2	3	4	72	4.4	European	NA	865
0035#T1	0035	PD12818a		EGAN00001250259	Prostatectomy	4	0.27	23	3	20	8.08	Cluster 2	yes	T3	4	3	56	7.25	European	955	1066
0036#T1	0036	PD12819a		EGAN00001250261	Prostatectomy	2	0.3	2	0	2	0.04	Cluster 1	yes	T2	3	3	65	11.9	European	NA	2724
0037#T1	0037	PD14713a		EGAN00001250349	Prostatectomy	4	0.83	20	7	13	8.49	Cluster 3	yes	T2	3	4	50	8.9	European	NA	1336
0038#T1	0038	PD12821a		EGAN00001250265	Prostatectomy	2	0.53	37	0	37	4.9	Cluster 2	yes	T3	3	4	64	3.8	European	NA	971
0039#T1	0039	PD12822a		EGAN00001250267	Prostatectomy	2	0.26	20	2	18	15.44	Cluster 2	yes	T3	4	3	68	5.43	European	NA	1106
0040#T1	0040	PD12823a		EGAN00001250269	Prostatectomy	2	0.22	1	0	1	1.31	Cluster 1	yes	T2	3	4	60	7.7	European	NA	1654
0041#T1	0041	PD12824a		EGAN00001250271	Prostatectomy	2	0.63	38	19	19	28.36	Cluster 4	yes	T2	4	3	65	7.2	European	455	1692
0042#T1	0042	PD12825a		EGAN00001250273	Prostatectomy	2	0.25	12	0	12	6.49	Cluster 2	yes	T2	3	4	59	12.4	European	NA	1424
0043#T1	0043	PD12826a		EGAN00001250275	Prostatectomy	2	0.24	2	0	2	1.97	Cluster 1	yes	T2	3	4	57	5.9	Black African	NA	1339
0044#T1	0044	PD12827a		EGAN00001250277	Prostatectomy	2	Non-aberrant	NA	NA	NA	NA	NA	NA	T2	3	3	41	3.3	European	NA	638
0045#T1	0045	PD12828a		EGAN00001250279	Prostatectomy	4	0.51	44	18	26	42.26	Cluster 5	yes	T3	3	4	68	10.4	European	NA	715
0046#T1	0046	PD12829a		EGAN00001250281	Prostatectomy	2	0.64	14	0	14	5.12	Cluster 2	yes	T3	4	3	59	17	European	NA	1093
0047#T1	0047	PD12830a		EGAN00001250283	Prostatectomy	4	0.4	9	1	8	1.78	Cluster 1	yes	T2	4	3	70	7.1	European	NA	918
0049#T1	0049	PD12832a		EGAN00001250287	Prostatectomy	2	0.57	6	2	4	7.1	Cluster 3	yes	T2	3	4	0	9.1	South Asian	NA	109
0051#T1	0051	PD12834a		EGAN00001250289	Prostatectomy	2	0.54	49	5	44	11.8	Cluster 2	yes	T3	4	3	68	4.8	European	NA	1040
0052#T1	0052	PD12835a		EGAN00001250291	Prostatectomy	2	0.4	12	0	12	2.95	Cluster 1	yes	T3	3	3	57	6	European	NA	380
0053#T1	0053	PD12836a		EGAN00001250293	Prostatectomy	4	0.62	23	0	23	6.46	Cluster 2	yes	T3	3	4	63	8.5	European	NA	388
0054#T1	0054	PD12837a		EGAN00001250295	Prostatectomy	2	0.45	18	0	18	7.22	Cluster 2	yes	T3	3	3	69	15.8	European	NA	904
0055#T1	0055	PD12838a		EGAN00001250297	Prostatectomy	2	0.4	41	13	28	27.51	Cluster 4	yes	T3	4	3	57	4.5	European	NA	898
0056#T1	0056	PD12839a		EGAN00001195691	Prostatectomy	2	0.31	0	0	0	0	Cluster 1	yes	T3	3	4	54	5	European	NA	641
0057#T1	0057	PD12840a		EGAN00001250299	Prostatectomy	2	0.57	7	0	7	2.55	Cluster 2	yes	T3	3	4	66	9.7	European	NA	788
0061#T1	0061	PD12844a		EGAN00001250307	TURP	4	0.78	96	24	72	34.07	Cluster 4	yes	T3	5	4	70	107	European	464	464
0062#T1	0062	PD12845a		EGAN00001250309	TURP	4	0.65	54	10	44	54.68	Cluster 5	yes	T4	5	4	83	40	European	1	1
0064#T1	0064	PD13381a		EGAN00001195693	Prostatectomy	2	1	0	0	0	0	Cluster 1	yes	T3	3	4	59	12	European	NA	423
0065#T1	0065	PD13382a		EGAN00001195695	Prostatectomy	4	0.39	20	0	20	5.7	Cluster 2	yes	T3	3	4	61	12.8	Black African	NA	291
0066#T1	0066	PD13383a		EGAN00001250313	Prostatectomy	2	0.43	0	0	0	0	Cluster 1	yes	T2	3	5	70	20.74	European	NA	213
0067#T1	0067	PD13384a		EGAN00001195697	Prostatectomy	2	0.79	24	0	24	3.65	Cluster 2	yes	T3	3	4	66	10.3	European	NA	133
0069#T1	0069	PD13386a		EGAN00001195699	Prostatectomy	2	0.41	4	0	4	1.85	Cluster 1	yes	T3	3	4	64	7.57	European	NA	195
0070#T1	0070	PD13387a		EGAN00001195701	Prostatectomy	2	0.65	19	0	19	4.69	Cluster 2	yes	T3	3	4	58	5.75	European	NA	246
0071#T1	0071	PD13388a		EGAN00001195703	Prostatectomy	2	0.72	18	2	16	3.54	Cluster 2	yes	T3	3	4	61	16.8	European	42	196
0072#T1	0072	PD13389a		EGAN00001195705	Prostatectomy	2	0.59	45	0	45	5.44	Cluster 2	yes	T3	3	4	61	5.4	European	NA	335
0073#T1	0073	PD13390a		EGAN00001250315	Prostatectomy	2	0.46	42	0	42	7.06	Cluster 2	yes	T3	3	4	60	6.3	European	NA	277
0074#T1	0074	PD13391a		EGAN00001250317	Prostatectomy	2	0.67	9	2	7	3.6	Cluster 1	yes	T3	3	4	54	6.07	European	NA	332
0075#T1	0075	PD13392a		EGAN00001195707	Prostatectomy	2	0.41	7	0	7	0.47	Cluster 1	yes	T3	3	4	49	9	European	NA	161
0077#T1	0077	PD13394a		EGAN00001195709	Prostatectomy	2	0.68	68	33	35	9.52	Cluster 2	yes	T3	3	5	66	7	European	53	403
0078#T1	0078	PD13395a		EGAN00001195711	Prostatectomy	2	0.33	10	0	10	5.29	Cluster 2	yes	T3	3	4	66	8.6	European	NA	426
0079#T1	0079	PD13396a		EGAN00001250321	Prostatectomy	2	0.61	3	1	2	2.03	Cluster 1	yes	T2	3	4	55	6.1	European	NA	405
0080#T1	0080	PD13397a		EGAN00001195713	Prostatectomy	2	0.67	0	0	0	0	Cluster 1	yes	T3	3	3	44	4.3	European	NA	330
0081#T1	0081	PD13398a		EGAN00001250323	Prostatectomy	2	0.38	24	13	11	9.15	Cluster 3	yes	T2	3	4	51	8.3	European	NA	294
0083#T1	0083	PD13400a		EGAN00001250325	Prostatectomy	2	0.21	1	0	1	0.14	Cluster 1	yes	T3	3	4	65	7.8	European	NA	69
0084#T1	0084	PD13401a		EGAN00001195717	Prostatectomy	2	0.61	11	1	10	3.59	Cluster 4	yes	T3	3	4	61	7.5	European	NA	263
0085#T1	0085	PD13402a		EGAN00001250327	Prostatectomy	4	0.61	14	4	10	6.29	Cluster 3	yes	T2	3	4	61	11	unknown	725	817
0086#T1	0086	PD13403a		EGAN00001195719	Prostatectomy	2	0.65	0	0	0	0	Cluster 1	yes	T2	3	3	58	5.1	European	NA	231
0087#T1	0087	PD13404a		EGAN00001250329	Prostatectomy	4	0.3	14	0	14	4.95	Cluster 1	yes	T2	3	4	63	8.6	South Asian	NA	681
0088#T1	0088	PD13405a		EGAN00001250331	Prostatectomy	2	0.78	69	27	42	8.26	Cluster 4	yes	T2	3	4	57	11.4	European	NA	692
0089#T1	0089	PD13406a		EGAN00001195721	Prostatectomy	2	0.74	31	13	18	12.23	Cluster 3	yes	T2	4	3	73	13.6	unknown	NA	207
0090#T1	0090	PD13407a		EGAN00001195723	Prostatectomy	2	0.26	12	2	10	9.69	Cluster 3	yes	T3	3	4	71	11	European	NA	610
0091#T1	0091	PD13408a		EGAN00001195725	Prostatectomy	4	0.83	109	2	107	12.91	Cluster 2	yes	T3	4	3	65	16.2	European	461	727
0092#T1	0092	PD13409a		EGAN00001250333	Prostatectomy	2	0.27	13	1	12	5.11	Cluster 2	yes	T3	4	3	66	12.1	unknown	NA	556
0093#T1	0093	PD13410a		EGAN00001195727	Prostatectomy	2	0.4	7	0	7	1.19	Cluster 1	yes	T2	3	4	63	7.8	European	NA	1226
0094#T1	0094	PD13411a		EGAN00001195729	Prostatectomy	2	0.32	12	0	12	4.92	Cluster 2	yes	T3	3	4	59	10.9	European	NA	771
0095#M1	0095	PD13412a	A17-20205-Abd Paraaortic LN Met	EGAN00001202468	Metastatic	4	0.82	186	113	73	36.85	Cluster 3	yes	NA	NA	NA	NA	NA	NA	NA	NA
0095#M2	0095	PD13412c	A17-20206-R Supraclavicular LN Met	EGAN00001202469	Metastatic	4	0.78	191	121	70	38.75	--	no	NA	NA	NA	NA	NA	NA	NA	NA
0095#M3	0095	PD13412d	A17-20207-R Femur Marrow Met	EGAN00001202470	Metastatic	4	0.8	189	112	77	38.39	--	no	NA	NA	NA	NA	NA	NA	NA	NA
0095#M4	0095	PD13412e	A17-20208-Subdural Met Fossa C	EGAN00001202471	Metastatic	4	0.71	199	128	71	36.47	--	no	NA	NA	NA	NA	NA	NA	NA	NA
0095#M5	0095	PD13412f	A17-20209-L Axillary LN #2 Met	EGAN00001202472	Metastatic	4	0.79	200	129	71	40.25	--	no	NA	NA	NA	NA	NA	NA	NA	NA
0096#M1	0096	PD12337a	19888_A21_L_Rib_Met	EGAN00001202474	Metastatic	2	0.85	103	62	41	43.27	Cluster 4	yes	NA	NA	NA	NA	NA	NA	NA	NA
0096#M2	0096	PD12337c	19891_A21_Single_Liver_Met_8	EGAN00001202475	Metastatic	2	0.85	90	50	40	38.96	--	no	NA	NA	NA	NA	NA	NA	NA	NA
0096#M3	0096	PD12337d	19892_A21_L Adrenal_Met	EGAN00001202476	Metastatic	2	0.89	87	51	36	41.96	--	no	NA	NA	NA	NA	NA	NA	NA	NA
0096#M4	0096	PD12337e	19890_A21_Single_Liver Met_4	EGAN00001202477	Metastatic	2	0.85	85	47	38	38.96	--	no	NA	NA	NA	NA	NA	NA	NA	NA
0096#M5	0096	PD12337f	19889_A21_R_Rib_Nodular_Met	EGAN00001202478	Metastatic	2	0.51	107	40	67	62.3	--	no	NA	NA	NA	NA	NA	NA	NA	NA
0096#M6	0096	PD12337g	20166_A21_Single_liver_Met_2	EGAN00001202479	Metastatic	2	0.89	89	47	42	39.17	--	no	NA	NA	NA	NA	NA	NA	NA	NA
0096#M7	0096	PD12337h	20168_A21_Mult_liver_Met_13	EGAN00001202480	Metastatic	2	0.88	86	48	38	39.05	--	no	NA	NA	NA	NA	NA	NA	NA	NA
0096#M8	0096	PD12337i	20216_A21_L_Clavicle_LN_Met	EGAN00001202481	Metastatic	2	0.79	67	41	26	37.23	--	no	NA	NA	NA	NA	NA	NA	NA	NA
0096#M9	0096	PD12337j	20199_A21_L_Iliac_Crest_Sub_Met	EGAN00001202482	Metastatic	2	0.83	70	42	28	37.91	--	no	NA	NA	NA	NA	NA	NA	NA	NA
0097#M1	0097	PD14721a	PB50-20217-NAD Pelvic LN MET	EGAN00001375296	Metastatic	4	0.71	42	5	37	34.23	Cluster 4	yes	NA	NA	NA	NA	NA	NA	NA	NA
0098#M1	0098	PD14722a	PB133-20219-NAD Pelvic LN MET	EGAN00001375298	Metastatic	4	0.55	61	15	46	29.21	Cluster 3	yes	NA	NA	NA	NA	NA	NA	NA	NA
0100#M1	0100	PD14724a	PB273-20223-NAD Pelvic LN MET	EGAN00001375300	Metastatic	4	0.76	84	5	79	21.39	Cluster 5	yes	NA	NA	NA	NA	NA	NA	NA	NA
0101#M1	0101	PD14725a	PB344-20225-NAD Pelvic LN MET	EGAN00001375302	Metastatic	2	0.66	42	7	35	14.7	Cluster 2	yes	NA	NA	NA	NA	NA	NA	NA	NA
0102#M1	0102	PD14726a	PB399-20227-NAD Pelvic LN MET	EGAN00001375304	Metastatic	2	0.74	44	8	36	8.41	Cluster 2	yes	NA	NA	NA	NA	NA	NA	NA	NA
0103#M1	0103	PD14727a	PB402-20229-NAD Pelvic LN MET	EGAN00001375306	Metastatic	4	0.47	52	17	35	17.94	Cluster 2	yes	NA	NA	NA	NA	NA	NA	NA	NA
0104#M1	0104	PD14728a	PB421-20231-NAD Pelvic LN MET	EGAN00001375308	Metastatic	2	0.54	94	28	66	29.61	Cluster 4	yes	NA	NA	NA	NA	NA	NA	NA	NA
0105#M1	0105	PD14729a	PB522-20233-NAD Pelvic LN MET	EGAN00001375310	Metastatic	4	0.34	55	4	51	28.75	Cluster 5	yes	NA	NA	NA	NA	NA	NA	NA	NA
0108#T1	0108	PD14732a		EGAN00001250363	Prostatectomy	2	0.45	5	0	5	1.72	Cluster 2	yes	T2	3	4	56	5.2	European	NA	538
0109#T1	0109	PD14733a		EGAN00001250365	Prostatectomy	2	0.63	1	0	1	0.1	Cluster 1	yes	T3	3	4	66	28	European	NA	589
0110#T1	0110	PD14734a		EGAN00001250367	Prostatectomy	2	0.62	43	5	38	11.26	Cluster 3	yes	T3	3	4	64	5.8	European	NA	569
0111#T1	0111	PD14735a		EGAN00001250369	Prostatectomy	4	0.39	11	1	10	2.53	Cluster 2	yes	T3	3	4	50	10.31	European	NA	7
0112#T1	0112	PD14736a		EGAN00001250371	Prostatectomy	2	0.42	42	2	40	4.77	Cluster 2	yes	T3	3	4	62	4	European	NA	540
0113#T1	0113	PD14706a		EGAN00001250335	Prostatectomy	2	0.64	29	2	27	3.26	Cluster 2	yes	T3	3	4	62	6.87	European	NA	149
0114#T1	0114	PD14707a		EGAN00001250337	Prostatectomy	2	0.55	11	0	11	3.01	Cluster 1	yes	T2	4	3	53	13	European	NA	101
0115#T1	0115	PD14708a		EGAN00001250339	Prostatectomy	2	0.7	18	0	18	4.78	Cluster 2	yes	T3	3	4	55	7	European	NA	45
0116#T1	0116	PD14709a		EGAN00001250341	Prostatectomy	2	0.34	1	0	1	0.76	Cluster 1	yes	T3	3	4	62	11.13	European	NA	204
0117#T1	0117	PD14710a		EGAN00001250343	Prostatectomy	2	0.52	17	0	17	1.42	Cluster 1	yes	T3	3	4	54	7.1	European	NA	106
0118#T1	0118	PD14711a		EGAN00001250345	Prostatectomy	2	0.64	31	1	30	4.31	Cluster 1	yes	T3	4	3	62	8.8	European	NA	169
0119#T1	0119	PD14712a		EGAN00001250347	Prostatectomy	2	0.4	7	0	7	1.92	Cluster 1	yes	T3	3	4	57	5.4	South Asian	NA	115
0120#T1	0120	PD12820a		EGAN00001250263	Prostatectomy	2	0.43	17	4	13	27.24	Cluster 3	yes	T2	4	3	52	7	European	NA	339
0122#T1	0122	PD14714a		EGAN00001250351	Prostatectomy	2	0.31	9	0	9	3.11	Cluster 1	yes	T3	4	3	66	8.38	European	NA	216
0124#T1	0124	PD14716a		EGAN00001250353	Prostatectomy	2	0.63	9	0	9	2.76	Cluster 2	yes	T3	3	3	66	5.63	European	NA	86
0125#T1	0125	PD14717a		EGAN00001250355	Prostatectomy	2	0.66	8	0	8	0.15	Cluster 1	yes	T3	3	4	63	9.61	European	NA	122
0126#T1	0126	PD14718a		EGAN00001250357	Prostatectomy	2	0.57	43	3	40	12.82	Cluster 4	yes	T3	4	3	68	7.07	European	NA	52
0127#T1	0127	PD14719a		EGAN00001250359	Prostatectomy	4	0.36	16	1	15	7.23	Cluster 2	yes	T3	3	4	61	7.63	European	NA	162
0128#T1	0128	PD14720a		EGAN00001250361	Prostatectomy	2	0.33	5	1	4	5	Cluster 2	yes	T2	3	4	73	5.83	European	NA	372
