# Supplementary material for: Appraising the relevance of DNA copy number loss and gain in prostate cancer using whole genome DNA sequence data
Source: PLoS Genet. 2017 Sep 25;13(9):e1007001. doi: 10.1371/journal.pgen.1007001 (PMC5628936; doi:10.1371/journal.pgen.1007001)
Supplement: S6 Table — This table includes: Comparison of MRAs, extended MRAs and GISTIC-detected regions; amplifications and deletions found in previous prostate cancer studies.; percentage of the minimal regions of alterations that are conserved regions; and clinical correlations and ETS associations of minimal regions of somatic copy number alteration. (XLSX) [file pgen.1007001.s012.xlsx]

## Sheet: S7 Table
Type	Chr	Band	Minimal Region of Alteration Coordinates	Patients with SCNA	Frequency	Number of coding genes in MRA	Coding genes in MRA	Extended MRA Coordinates	Number of coding genes in extended MRA	Coding genes in extended MRA	Overlapping GISTIC Region Coordinates	Number of coding genes in overlapping GISTIC region	Coding genes in overlapping GISTIC regions	Overlap with regions identified in CamCap (>10% of samples)	Genes in extended MRA altered in >10% of CamCap samples	Overlapping TCGA GISTIC Region Coordinates (Bold if overlaps minimal MRA)	Lapointe et. al. (2007)	Taylor et. al. (2010)	Liu et. al. (2013)	TCGA Provisional Data, NCI (2014)	TCGA (2015)	Ross-Adams et al. (2015)	Fraser et al. (2017)	Percentage of MRA that is in a Conserved Region	Gleason Score p value	Gleason Score p value (FDR)	PSA p value	PSA p value (FDR)	Log Rank Test	Log Rank Test (FDR)	TCGA Log Rank Test (FDR)	Taylor et al. Log Rank Test (FDR)	ETS status p value	ETS status p value (FDR)	ETS MRA association
Deletion	1	p31.1	Chr1:76747576-81364368	21	0.203883	15	ST6GALNAC3 ST6GALNAC5 PIGK AK5 ZZZ3 USP33 FAM73A NEXN FUBP1 DNAJB4 GIPC2 PTGFR IFI44L IFI44 ELTD1	Chr1:76723302-85785804	33	ST6GALNAC3 ST6GALNAC5 PIGK AK5 ZZZ3 USP33 FAM73A NEXN FUBP1 DNAJB4 GIPC2 PTGFR IFI44L IFI44 ELTD1 LPHN2 TTLL7 PRKACB SAMD13 DNASE2B RPF1 GNG5 CTBS C1orf180 SSX2IP LPAR3 MCOLN2 WDR63 MCOLN3 SYDE2 C1orf52 BCL10 DDAH1	Region not detected by GISTIC	--	--	No	--	chr1:70900112-149898950					✔			3.71442	0.325729	0.732889	0.475892	0.682101	0.824	0.910737	-	-	1	1	-
Deletion	1	q42.2-q42.3	Chr1:234616191-235576422	15	0.145631	6	IRF2BP2 TOMM20 RBM34 ARID4B GGPS1 TBCE	Chr1:232823163-236660315	21	MAP10 NTPCR PCNXL2 MLK4 KCNK1 SLC35F3 COA6 TARBP1 IRF2BP2 TOMM20 RBM34 ARID4B GGPS1 TBCE B3GALNT2 GNG4 LYST NID1 GPR137B ERO1LB EDARADD	Region not detected by GISTIC	--	--	No	--	chr1:226184439-240939420			✔	✔	✔		✔	3.34847	0.461868	0.855815	0.420431	0.67445	0.00559	0.0462	0.217475	0.200534	0.00213684	0.010399	negative
Deletion	2	q21.3-q22.1	Chr2:135650766-137236335	16	0.15534	11	ACMSD CCNT2 MAP3K19 RAB3GAP1 ZRANB3 R3HDM1 UBXN4 LCT MCM6 DARS CXCR4	Chr2:133061959-138286742	18	GPR39 LYPD1 NCKAP5 AC011755.1 MGAT5 TMEM163 ACMSD CCNT2 MAP3K19 RAB3GAP1 ZRANB3 R3HDM1 UBXN4 LCT MCM6 DARS CXCR4 THSD7B	Region not detected by GISTIC	--	--	No	--	chr2:134325810-148782464	✔	✔	✔	✔	✔			4.21237	0.216577	0.524783	0.815423	0.93403	0.314	0.7065	-	-	0.000447867	0.00419011	negative
Deletion	3	p13	Chr3:72370841-72458052	34	0.330097	1	RYBP	Chr3:72222004-72857307	2	RYBP SHQ1	Chr3:71832385-72941288	4	PROK2 RYBP SHQ1 GXYLT2	Yes	RYBP SHQ1 LINC00870	chr3:71832385-72941288		✔	✔	✔	✔	✔	✔	4.69322	0.20885	0.524783	0.963098	0.984016	0.648	0.910737	-	-	9.04896e-05	0.00144783	positive
Deletion	4	p15.2-p15.1	Chr4:25311424-29186823	16	0.15534	10	ZCCHC4 ANAPC4 SLC34A2 SEL1L3 SMIM20 RBPJ CCKAR TBC1D19 STIM2 RP11-180C1.1	Chr4:25068446-29456632	12	SEPSECS PI4K2B ZCCHC4 ANAPC4 SLC34A2 SEL1L3 SMIM20 RBPJ CCKAR TBC1D19 STIM2 RP11-180C1.1	Chr4:26491975-30734965	5	CCKAR TBC1D19 STIM2 RP11-180C1.1 PCDH7	No	--	Not detected								2.65947	0.00796469	0.0919149	0.532503	0.745505	0.00664	0.0462	0.0351391	7.99719e-10	0.115783	0.190003	-
Deletion	4	q22.3	Chr4:94874767-95153817	10	0.0970874	1	SMARCAD1	Chr4:93505136-95483003	5	GRID2 ATOH1 SMARCAD1 HPGDS PDLIM5	Region not detected by GISTIC	--	--	No	--	Not detected								2.87798	0.0922315	0.32281	0.00980208	0.613229	0.955	0.955	-	-	0.000998125	0.00686398	-
Deletion	4	q27-q28.1	Chr4:122640428-125018883	11	0.106796	15	ADAD1 IL2 IL21 BBS12 FGF2 NUDT6 SPATA5 SPRY1 TMEM155 AC079341.1 EXOSC9 CCNA2 BBS7 TRPC3 KIAA1109	Chr4:120393511-125274684	22	ADAD1 IL2 IL21 BBS12 FGF2 NUDT6 SPATA5 SPRY1 PDE5A MAD2L1 PRDM5 NDNF TNIP3 QRFPR ANXA5 TMEM155 AC079341.1 EXOSC9 CCNA2 BBS7 TRPC3 KIAA1109	Region not detected by GISTIC	--	--	No	--	chr4:118006490-134070791			✔	✔	✔		✔	3.33797	0.186746	0.511523	0.763618	0.890888	0.293	0.695333	-	-	0.0572742	0.101821	-
Deletion	4	q34.3	Chr4:177366483-179157773	14	0.135922	5	VEGFC RP11-487E13.1 NEIL3 AGA LINC01098	Chr4:175848816-179843141	11	ADAM29 GPM6A WDR17 SPATA4 ASB5 SPCS3 VEGFC RP11-487E13.1 NEIL3 AGA LINC01098	Chr4:173959175-181987176	21	GALNTL6 GALNT7 HMGB2 SAP30 SCRG1 HAND2 FBXO8 CEP44 HPGD GLRA3 ADAM29 GPM6A WDR17 SPATA4 ASB5 SPCS3 VEGFC RP11-487E13.1 NEIL3 AGA LINC01098	No	--	Not detected								2.10965	0.851762	1	0.231084	0.617951	0.773	0.910737	-	-	0.0178969	0.0498001	negative
Deletion	5	q13.1-q13.2	Chr5:68321745-71782174	26	0.252427	24	SLC30A5 CCNB1 CENPH MRPS36 CDK7 CCDC125 TAF9 RAD17 MARVELD2 OCLN GTF2H2C SERF1B SMN2 SERF1A SMN1 NAIP GTF2H2 BDP1 MCCC2 CARTPT MAP1B MRPS27 PTCD2 ZNF366	Chr5:67517646-72851490	32	SLC30A5 CCNB1 CENPH MRPS36 CDK7 CCDC125 TAF9 RAD17 MARVELD2 OCLN GTF2H2C SERF1B SMN2 SERF1A SMN1 NAIP GTF2H2 BDP1 MCCC2 CARTPT MAP1B MRPS27 PTCD2 ZNF366 TNPO1 FCHO2 TMEM171 TMEM174 FOXD1 BTF3 ANKRA2 PIK3R1	Region not detected by GISTIC	--	--	No	--	chr5:66463055-74364299					✔		✔	5.97079	0.0228113	0.130647	0.377886	0.67445	0.278	0.695333	-	-	0.572595	0.715916	-
Deletion	5	q21.1	Chr5:98150767-100530128	32	0.31068	3	CHD1 FAM174A ST8SIA4	Chr5:97969152-100607824	4	RGMB CHD1 FAM174A ST8SIA4	Chr5:96515472-104436342	14	CTD-2215E18.1 RIOK2 RGMB CHD1 FAM174A ST8SIA4 SLCO4C1 AC008948.1 SLCO6A1 PAM GIN1 PPIP5K2 C5orf30 NUDT12	No	--	chr5:96515472-99722097	✔	✔	✔	✔	✔		✔	2.02512	0.00214847	0.0676769	0.230412	0.617951	0.0206	0.1134	-	-	0.00227478	0.010399	negative
Deletion	6	p25.1-p24.3	Chr6:6812903-7619765	19	0.184466	6	DSP SNRNP48 RREB1 SSR1 CAGE1 RIOK1	Chr6:6074152-8109895	14	DSP SNRNP48 BMP6 TXNDC5 BLOC1S5-TXNDC5 BLOC1S5 EEF1E1-BLOC1S5 EEF1E1 F13A1 LY86 RREB1 SSR1 CAGE1 RIOK1	Region not detected by GISTIC	--	--	No	--	Not detected		✔						3.91331	0.312926	0.730161	0.668489	0.842296	0.165	0.641118	-	-	0.564851	0.715916	-
Deletion	6	q14.3-q15	Chr6:87851165-88089974	50	0.485437	5	ZNF292 GJB7 SMIM8 RP1-102H19.8 C6orf163	Chr6:87340866-88844034	15	HTR1E CGA ZNF292 GJB7 SMIM8 RP1-102H19.8 C6orf163 C6orf164 C6ORF165 C6orf165 SLC35A1 RARS2 ORC3 AKIRIN2 SPACA1	Chr6:84936364-93949892	38	KIAA1009 TBX18 NT5E SNX14 RP11-321N4.5 SYNCRIP HTR1E CGA ZNF292 GJB7 SMIM8 RP1-102H19.8 C6orf163 C6orf164 C6ORF165 C6orf165 SLC35A1 RARS2 ORC3 AKIRIN2 SPACA1 CNR1 RNGTT AL079342.1 PNRC1 SRSF12 PM20D2 GABRR1 GABRR2 UBE2J1 RRAGD ANKRD6 LYRM2 MDN1 GJA10 BACH2 MAP3K7 EPHA7	No	--	chr6:87724397-88001063	✔	✔	✔	✔	✔		✔	5.48388	0.00137687	0.0676769	0.141536	0.613229	0.262	0.695333	-	-	2.64483e-06	5.6423e-05	negative
Deletion	6	q27	Chr6:165937338-166053177	17	0.165049	1	PDE10A	Chr6:165651431-167134570	9	C6orf118 PDE10A SDIM1 T PRR18 SFT2D1 MPC1 RPS6KA2 Z98049.1	Region not detected by GISTIC	--	--	No	--	Not detected								0.639681	0.851762	1	0.089437	0.613229	0.707	0.910737	-	-	0.694908	0.766795	-
Deletion	7	q31.32-q31.33	Chr7:123574229-124034065	11	0.106796	2	SPAM1 TMEM229A	Chr7:123103116-124795261	10	IQUB NDUFA5 ASB15 LMOD2 WASL HYAL4 SPAM1 TMEM229A GPR37 POT1	Region not detected by GISTIC	--	--	No	--	chr7:124429419-127293962	✔				✔			0.859872	1	1	0.407784	0.67445	0.0216	0.1134	-	-	0.209157	0.311303	-
Deletion	8	p21.3-p21.2	Chr8:22897055-24290487	62	0.601942	16	TNFRSF10B TNFRSF10C TNFRSF10D TNFRSF10A CHMP7 R3HCC1 LOXL2 ENTPD4 SLC25A37 AC051642.1 FP15737 NKX3-1 NKX2-6 STC1 ADAM28 ADAMDEC1	Chr8:22628469-24314042	19	PEBP4 RHOBTB2 TNFRSF10B TNFRSF10C TNFRSF10D TNFRSF10A CHMP7 R3HCC1 LOXL2 ENTPD4 SLC25A37 AC051642.1 FP15737 NKX3-1 NKX2-6 STC1 ADAM28 ADAMDEC1 ADAM7	Region not detected by GISTIC	--	--	Yes	RHOBTB2 LOC286059 LOC254896 TNFRSF10C LOC389641 CHMP7 R3HCC1 LOC100507156 SLC25A37 ADAM28 ADAMDEC1 TNFRSF10B TNFRSF10D TNFRSF10A LOXL2 ENTPD4 NKX3-1 NKX2-6 STC1	chr8:20109881-27667792		✔	✔	✔	✔	✔	✔	2.53963	0.452293	0.855815	0.380931	0.67445	0.939	0.955	-	-	0.105408	0.182328	-
Deletion	9	p22.3	Chr9:14100316-14960575	9	0.0873786	4	NFIB ZDHHC21 CER1 FREM1	Chr9:12847826-15593240	9	MPDZ NFIB ZDHHC21 CER1 FREM1 TTC39B SNAPC3 PSIP1 CCDC171	Region not detected by GISTIC	--	--	No	--	Not detected								8.01398	0.455691	0.855815	0.319867	0.67445	0.272	0.695333	-	-	0.0391102	0.0815623	-
Deletion	10	q23.31	Chr10:89708569-89889878	39	0.378641	1	PTEN	Chr10:89665539-90075877	2	PTEN RNLS	Chr10:89617158-90034038	3	KLLN PTEN RNLS	Yes	PTEN RNLS	chr10:89617158-90348818	✔	✔	✔	✔	✔	✔		4.76093	0.0330715	0.13278	0.687356	0.849086	0.759	0.910737	-	-	0.0332421	0.0815623	positive
Deletion	11	p13	Chr11:33067148-36111681	14	0.135922	24	TCP11L1 CSTF3 HIPK3 KIAA1549L C11orf91 CD59 FBXO3 LMO2 AC132216.1 CAPRIN1 NAT10 ABTB2 CAT ELF5 EHF APIP PDHX AL356215.1 CD44 SLC1A2 PAMR1 FJX1 TRIM44 LDLRAD3	Chr11:30739686-36461239	38	DCDC1 DNAJC24 IMMP1L ELP4 PAX6 RCN1 WT1 EIF3M CCDC73 PRRG4 QSER1 DEPDC7 TCP11L1 CSTF3 HIPK3 KIAA1549L C11orf91 CD59 FBXO3 LMO2 AC132216.1 CAPRIN1 NAT10 ABTB2 CAT ELF5 EHF APIP PDHX AL356215.1 CD44 SLC1A2 PAMR1 FJX1 TRIM44 LDLRAD3 COMMD9 PRR5L	Region not detected by GISTIC	--	--	No	--	chr11:36249376-49580689					✔			3.57099	0.851762	1	0.177019	0.617951	0.499	0.849649	-	-	0.133805	0.208866	-
Deletion	11	q23.2	Chr11:113842999-114821035	16	0.15534	10	HTR3A ZBTB16 NNMT C11orf71 RBM7 RP11-212D19.4 REXO2 NXPE1 NXPE4 NXPE2	Chr11:113547978-116357696	16	TMPRSS5 ZW10 CLDN25 USP28 HTR3B HTR3A ZBTB16 NNMT C11orf71 RBM7 RP11-212D19.4 REXO2 NXPE1 NXPE4 NXPE2 CADM1	Chr11:113816378-113933687	3	HTR3B HTR3A ZBTB16	No	--	chr11:113649062-115045236			✔	✔	✔		✔	5.41371	0.461868	0.855815	0.381898	0.67445	0.86	0.918305	-	-	0.0313496	0.0815623	-
Deletion	12	p13.1	Chr12:12862807-12874657	28	0.271845	1	CDKN1B	Chr12:12555558-12937274	6	LOH12CR1 DUSP16 CREBL2 GPR19 CDKN1B APOLD1	Chr12:12506852-12874656	6	LOH12CR2 LOH12CR1 DUSP16 CREBL2 GPR19 CDKN1B	Yes	LOH12CR1 DUSP16 CREBL2 GPR19 CDKN1B APOLD1 DDX47 MIR613	chr12:12844234-12952430	✔	✔	✔	✔	✔	✔	✔	11.7384	1	1	0.0779764	0.613229	0.81	0.910737	-	-	0.85788	0.915072	-
Deletion	12	q24.33	Chr12:131272250-133155338	17	0.165049	16	STX2 RAN GPR133 AC078925.1 AC092850.1 SFSWAP MMP17 ULK1 PUS1 EP400 EP400NL DDX51 NOC4L GALNT9 MUC8 FBRSL1	Chr12:129658978-133216693	22	TMEM132D FZD10 PIWIL1 RIMBP2 STX2 RAN GPR133 AC078925.1 AC092850.1 SFSWAP MMP17 ULK1 PUS1 EP400 EP400NL DDX51 NOC4L GALNT9 MUC8 FBRSL1 P2RX2 POLE	Chr12:130643549-131444195	12	FZD10 PIWIL1 RIMBP2 STX2 RAN GPR133	Yes	None	chr12:121855762-133851895				✔	✔	✔	✔	3.06943	0.216577	0.524783	0.617315	0.793691	0.79	0.910737	-	-	0.681453	0.76514	-
Deletion	13	q14.13	Chr13:46087905-46710200	47	0.456311	7	COG3 FAM194B SPERT SIAH3 ZC3H13 CPB2 LCP1	Chr13:45139524-47558163	19	TSC22D1 NUFIP1 GPALPP1 GTF2F2 KCTD4 TPT1 SLC25A30 COG3 FAM194B SPERT SIAH3 ZC3H13 CPB2 LCP1 LRRC63 KIAA0226L LRCH1 ESD HTR2A RB1	Chr13:42555162-57749023	79	More than 50 genes	Yes	GPALPP1 GTF2F2 TPT1-AS1 COG3 SPERT CPB2-AS1 LRCH1 TSC22D1 LINC00330 NUFIP1 KCTD4 TPT1 SNORA31 SLC25A30 ERICH6B SIAH3 ZC3H13 CPB2 LCP1 LINC00563 KIAA0226L ESD HTR2A	chr13:45139814-48879660	✔	✔	✔		✔	✔	✔	3.01577	0.0169035	0.130647	0.363465	0.67445	0.151	0.6342	-	-	0.00171864	0.0091661	negative
Deletion	14	q24.1	Chr14:68288580-68934690	11	0.106796	1	RAD51B	Chr14:68138824-69339438	7	VTI1B RP11-1012A1.4 RDH11 RDH12 ZFYVE26 RAD51B ZFP36L1	Region not detected by GISTIC	--	--	No	--	Not detected								6.33174	0.669487	0.999556	0.578759	0.767948	0.117	0.5265	-	-	0.446068	0.594758	-
Deletion	14	q32.13	Chr14:95403326-95667778	10	0.0970874	2	CLMN DICER1	Chr14:81284914-97027759	90	More than 50 genes	Region not detected by GISTIC	--	--	No	--	Not detected								5.18128	1	1	0.132267	0.613229	0.694	0.910737	-	-	0.602393	0.727418	-
Deletion	15	q21.3	Chr15:57500944-58465754	15	0.145631	7	TCF12 CGNL1 GCOM1 MYZAP POLR2M ALDH1A2 AQP9	Chr15:57208269-58856033	9	ZNF280D TCF12 CGNL1 GCOM1 MYZAP POLR2M ALDH1A2 AQP9 LIPC	Region not detected by GISTIC	--	--	No	--	chr15:26104243-59175227			✔	✔	✔		✔	4.53789	1	1	0.440642	0.67445	0.298	0.695333	-	-	0.129109	0.206575	-
Deletion	16	q23.1-q24.3	Chr16:78475408-90287535	42	0.407767	118	More than 50 genes	Chr16:76159151-90287535	118	More than 50 genes	Chr16:79631620-80640277	16	MAF DYNLRB2 CDYL2	Yes	UCHL3 LMO7 LMO7DN BTF3P11 IRG1 CLN5 MYCBP2-AS1 SCEL SLAIN1 RNF219-AS1 LINC00446 KCTD12 FBXL3 MYCBP2 MIR3665 EDNRB POU4F1 RNF219 LINC00331	chr16:83829806-89337943	✔	✔	✔	✔	✔	✔	✔	3.89246	0.626023	0.999556	0.227779	0.617951	0.93	0.955	-	-	1	1	-
Deletion	17	p13.1	Chr17:7257185-7784161	37	0.359223	36	KCTD11 TMEM95 TNK1 TMEM256-PLSCR3 C17orf61-PLSCR3 TMEM256 NLGN2 SPEM1 C17orf74 TMEM102 FGF11 CHRNB1 ZBTB4 SLC35G6 POLR2A TNFSF12 TNFSF12-TNFSF13 TNFSF13 SENP3 EIF4A1 CD68 MPDU1 SOX15 FXR2 AC007421.1 SHBG SAT2 ATP1B2 TP53 WRAP53 EFNB3 DNAH2 KDM6B TMEM88 LSMD1 CYB5D1	Chr17:6967689-7937273	62	More than 50 genes	Chr17:7140520-7944541	57	More than 50 genes	No	--	chr17:7535461-7591760	✔	✔	✔	✔	✔		✔	13.537	0.603317	0.999556	0.20482	0.617951	0.84	0.912414	-	-	0.0356827	0.0815623	-
Deletion	17	q21.31	Chr17:42286037-42366577	20	0.194175	4	UBTF SLC4A1 AC003102.1 AC003043.1	Chr17:42149197-42599734	16	G6PC3 HDAC5 C17orf53 ASB16 TMUB2 ATXN7L3 UBTF SLC4A1 AC003102.1 AC003043.1 RUNDC3A SLC25A39 GRN FAM171A2 ITGA2B GPATCH8	Chr17:42294338-42639726	11	UBTF SLC4A1 AC003102.1 AC003043.1 RUNDC3A SLC25A39 GRN FAM171A2 ITGA2B GPATCH8 FZD2	No	--	chr17:42086616-42651945		✔	✔	✔	✔		✔	10.7549	0.897602	1	0.315371	0.67445	0.173	0.641118	-	-	0.000458294	0.00419011	positive
Deletion	18	p11.32-p11.31	Chr18:2565103-3788627	12	0.116505	10	METTL4 NDC80 SMCHD1 EMILIN2 LPIN2 MYOM1 MYL12A MYL12B TGIF1 DLGAP1	Chr18:48133-4665309	21	RP11-683L23.1 USP14 THOC1 COLEC12 CETN1 CLUL1 C18orf56 TYMS ENOSF1 YES1 ADCYAP1 METTL4 NDC80 SMCHD1 EMILIN2 LPIN2 MYOM1 MYL12A MYL12B TGIF1 DLGAP1	Region not detected by GISTIC	--	--	No	--	Not detected								3.16643	0.655087	0.999556	0.132668	0.613229	0.638	0.910737	-	-	0.421111	0.573428	-
Deletion	18	q12.3	Chr18:42462578-42972189	18	0.174757	2	SETBP1 SLC14A2	Chr18:41211846-43621007	6	SETBP1 SLC14A2 SLC14A1 SIGLEC15 EPG5 PSTPIP2	Region not detected by GISTIC	--	--	No	--	Not detected								6.25987	1	1	0.155741	0.613229	0.945	0.955	-	-	0.638763	0.755486	-
Deletion	18	q23-q22.3	Chr18:72394789-75815157	16	0.15534	13	ZNF407 ZADH2 TSHZ1 RP11-321M21.3 SMIM21 RP11-94B19.4 ZNF516 RP11-17M16.1 LINC00908 RP11-162A12.2 ZNF236 MBP GALR1	Chr18:68787043-78014136	38	RP11-723G8.2 CBLN2 NETO1 RP11-169F17.1 FBXO15 TIMM21 CYB5A C18orf63 FAM69C CNDP2 CNDP1 ZNF407 ZADH2 TSHZ1 RP11-321M21.3 SMIM21 RP11-94B19.4 ZNF516 RP11-17M16.1 LINC00908 RP11-162A12.2 ZNF236 MBP GALR1 SALL3 ATP9B NFATC1 AC018445.1 CTDP1 KCNG2 PQLC1 HSBP1L1 TXNL4A RP11-795F19.5 RBFA ADNP2 AC139100.2 PARD6G	Region not detected by GISTIC	--	--	No	--	chr18:54696384-78077248	✔				✔		✔	3.3635	1	1	0.0783683	0.613229	0.732	0.910737	-	-	0.659281	0.755486	-
Deletion	19	p12	Chr19:24253251-24385424	8	0.0776699	1	ZNF254	Chr19:23765492-24583312	5	ZNF675 ZNF681 RPSAP58 ZNF726 ZNF254	Region not detected by GISTIC	--	--	No	--	Not detected								1.43448	1	1	0.107385	0.613229	0.727	0.910737	-	-	0.225688	0.328273	-
Deletion	19	q13.31	Chr19:44102338-44168281	10	0.0970874	5	ZNF576 SRRM5 ZNF428 CADM4 PLAUR	Chr19:43561722-44724391	36	PSG2 PSG5 PSG4 PSG9 TEX101 LYPD3 PHLDB3 ETHE1 ZNF575 XRCC1 L34079.2 PINLYP IRGQ ZNF576 SRRM5 ZNF428 CADM4 PLAUR IRGC SMG9 KCNN4 LYPD5 ZNF283 ZNF404 ZNF45 ZNF221 ZNF155 ZNF230 ZNF222 ZNF223 ZNF284 ZNF224 ZNF225 ZNF234 ZNF226 ZNF227	Region not detected by GISTIC	--	--	No	--	Not detected								7.33361	1	1	0.189919	0.617951	0.685	0.910737	-	-	0.661051	0.755486	-
Deletion	20	p13	Chr20:61305-1417200	7	0.0679612	30	DEFB125 DEFB126 DEFB127 DEFB128 DEFB129 DEFB132 C20orf96 ZCCHC3 SOX12 NRSN2 TRIB3 RBCK1 TBC1D20 CSNK2A1 TCF15 SRXN1 RP5-850E9.3 SCRT2 SLC52A3 FAM110A ANGPT4 RSPO4 PSMF1 TMEM74B C20orf202 RAD21L1 SNPH SDCBP2 AL136531.1 FKBP1A	Chr20:61305-5208551	89	More than 50 genes	Region not detected by GISTIC	--	--	No	--	Not detected								3.09795	1	1	0.981653	0.984016	0.591	0.908122	-	-	0.00347185	0.0148132	positive
Deletion	20	p12.1	Chr20:13224083-13414125	6	0.0582524	2	ISM1 TASP1	Chr20:61305-18733665	139	More than 50 genes	Region not detected by GISTIC	--	--	No	--	Not detected								6.15864	0.913884	1	0.217933	0.617951	0.468	0.8424	-	-	0.0423302	0.0815623	-
Deletion	20	q13.33	Chr20:60377988-62956153	6	0.0582524	69	More than 50 genes	Chr20:58079512-62956153	76	More than 50 genes	Region not detected by GISTIC	--	--	No	--	Not detected								5.0655	1	1	0.245219	0.617951	0.246	0.695333	-	-	0.0391102	0.0815623	-
Deletion	21	q22.2	Chr21:40053880-40195918	30	0.291262	1	ETS2	Chr21:39967076-40841024	8	ERG ETS2 PSMG1 BRWD1 HMGN1 WRB LCA5L SH3BGR	Region not detected by GISTIC	--	--	Yes	ETS2 BRWD1-AS1 WRB SH3BGR ERG LINC00114 PSMG1 BRWD1 HMGN1 LCA5L	chr21:39665722-40715131	✔	✔	✔	✔	✔	✔	✔	2.13253	0.577995	0.999556	0.476388	0.682101	0.222	0.695333	-	-	7.46868e-07	2.38998e-05	positive
Deletion	21	q22.3	Chr21:42842360-42868799	32	0.31068	1	TMPRSS2	Chr21:42823111-42871320	2	MX1 TMPRSS2	Chr21:42827479-43100702	21	MX1 TMPRSS2	No	--	chr21:42827479-43100702	✔	✔	✔	✔	✔		✔	2.56061	0.682237	0.999556	0.296141	0.67445	0.225	0.695333	-	-	4.64769e-08	2.97452e-06	positive
Deletion	22	q12.1-q12.2	Chr22:29287451-29979121	12	0.116505	13	ZNRF3 C22orf31 KREMEN1 EMID1 RHBDD3 EWSR1 GAS2L1 RASL10A AP1B1 RFPL1 NEFH THOC5 NIPSNAP1	Chr22:26004695-30763030	44	ADRBK2 MYO18B SEZ6L ASPHD2 HPS4 SRRD TFIP11 TPST2 CRYBB1 CRYBA4 MN1 PITPNB TTC28 CHEK2 HSCB CCDC117 XBP1 ZNRF3 C22orf31 KREMEN1 EMID1 RHBDD3 EWSR1 GAS2L1 RASL10A AP1B1 RFPL1 NEFH THOC5 NIPSNAP1 NF2 CABP7 ZMAT5 UQCR10 ASCC2 MTMR3 HORMAD2 LIF OSM GATSL3 RP1-130H16.18 TBC1D10A SF3A1 CCDC157	Region not detected by GISTIC	--	--	No	--	Not detected							Near	5.99014	0.455691	0.855815	0.412489	0.67445	0.522	0.865421	-	-	0.114545	0.190003	-
Deletion	22	q13.31	Chr22:46749225-46956691	14	0.135922	2	TRMU CELSR1	Chr22:45490958-47613882	21	NUP50 KIAA0930 UPK3A FAM118A SMC1B RIBC2 FBLN1 ATXN10 WNT7B C22orf26 FLJ27365 PPARA CDPF1 PKDREJ TTC38 GTSE1 TRMU CELSR1 GRAMD4 CERK TBC1D22A	Region not detected by GISTIC	--	--	No	--	chr22:43249772-48018269					✔			4.18044	0.186746	0.511523	0.1408	0.613229	0.374	0.760065	-	-	0.0127186	0.0413643	positive
Amplification	1	q21.3-q22	Chr1:154470507-155013351	8	0.0776699	17	SHE TDRD10 UBE2Q1 CHRNB2 ADAR AL606500.1 KCNN3 PMVK PBXIP1 PYGO2 SHC1 CKS1B FLAD1 LENEP ZBTB7B DCST2 DCST1	Chr1:154333139-156887171	86	More than 50 genes	Region not detected by GISTIC	--	--	No	--	chr1:149881399-155636454		✔	✔	✔	✔		✔	6.64998	0.139429	0.418288	0.449633	0.67445	4.24e-10	8.904e-09	0.000343525	1.60384e-07	0.387556	0.539208	-
Amplification	1	q25.3	Chr1:180893161-186086607	9	0.0873786	34	KIAA1614 AL162431.1 STX6 MR1 IER5 CACNA1E ZNF648 GLUL TEDDM1 RGSL1 RNASEL RGS16 RGS8 NPL DHX9 SHCBP1L LAMC1 LAMC2 NMNAT2 SMG7 NCF2 ARPC5 RGL1 APOBEC4 COLGALT2 TSEN15 C1orf21 EDEM3 FAM129A RNF2 TRMT1L SWT1 IVNS1ABP HMCN1	Chr1:176482241-186639085	67	More than 50 genes	Region not detected by GISTIC	--	--	No	--	Not detected								3.08129	0.139429	0.418288	0.449633	0.67445	4.24e-10	8.904e-09	0.00738152	7.99719e-10	0.285022	0.405365	-
Amplification	1	q43-q44	Chr1:240095692-244125754	7	0.0679612	16	FMN2 AL646016.1 GREM2 RGS7 FH KMO OPN3 CHML WDR64 EXO1 MAP1LC3C PLD5 CEP170 AC092782.1 SDCCAG8 AKT3	Chr1:235626086-246393832	44	B3GALNT2 GNG4 LYST NID1 GPR137B ERO1LB EDARADD LGALS8 HEATR1 ACTN2 MTR MT1HL1 RYR2 ZP4 MTRNR2L11 CHRM3 FMN2 AL646016.1 GREM2 RGS7 FH KMO OPN3 CHML WDR64 EXO1 MAP1LC3C PLD5 CEP170 AC092782.1 SDCCAG8 AKT3 ZBTB18 AL590483.1 C1orf100 ADSS C1orf101 DESI2 COX20 HNRNPU RP11-156E8.1 EFCAB2 KIF26B SMYD3	Region not detected by GISTIC	--	--	No	--	Not detected								2.86264	0.139429	0.418288	0.449633	0.67445	4.24e-10	8.904e-09	0.0435908	8.12713e-07	0.0421716	0.0815623	-
Amplification	2	q24.3	Chr2:168271595-168957571	5	0.0485437	2	B3GALT1 STK39	Chr2:167079710-169963011	11	SCN9A SCN7A XIRP2 B3GALT1 STK39 CERS6 NOSTRIN SPC25 G6PC2 ABCB11 DHRS9	Region not detected by GISTIC	--	--	No	--	Not detected								3.72025	--	--	-	-	--	--	-	-	0.00656419	0.0261843	positive
Amplification	3	q22.1-q21.3	Chr3:129166377-132425949	15	0.145631	21	ASTE1 NEK11 NUDT16 MRPL3 IFT122 CPNE4 ACPP DNAJC13 ACAD11 NPHP3 RHO H1FOO PLXND1 ACKR4 UBA5 TMCC1 TRH COL6A5 COL6A6 PIK3R4 ATP2C1	Chr3:125498352-135153852	79	More than 50 genes	Region not detected by GISTIC	--	--	No	--	chr3:127875022-128424455				✔	✔		✔	2.72974	0.0216777	0.130647	0.352567	0.67445	0.0103	0.06489	-	-	0.000563147	0.00450518	negative
Amplification	5	p15.31	Chr5:6651487-7463463	10	0.0970874	3	SRD5A1 PAPD7 ADCY2	Chr5:6211244-9067304	10	MED10 UBE2QL1 NSUN2 SRD5A1 PAPD7 ADCY2 C5orf49 MTRR FASTKD3 SEMA5A	Region not detected by GISTIC	--	--	No	--	Not detected								0.897687	0.0337219	0.13278	0.745576	0.88625	0.485	0.84875	-	-	0.799928	0.867719	-
Amplification	5	q33.3-q35.2	Chr5:157250154-175053853	8	0.0776699	66	More than 50 genes	Chr5:147643040-180790320	240	More than 50 genes	Region not detected by GISTIC	--	--	No	--	chr5:125455993-180915260				✔	✔		✔	4.44559	1	1	0.933054	0.979707	0.655	0.910737	-	-	0.17772	0.270811	-
Amplification	7	p11.2	Chr7:55172285-55516418	12	0.116505	3	EGFR LANCL2 VOPP1	Chr7:55021222-58019970	15	EGFR LANCL2 VOPP1 SEPT14 MRPS17 ZNF713 GBAS PSPH CCT6A SUMF2 PHKG1 CHCHD2 NUPR1L ZNF479 ZNF716	Region not detected by GISTIC	--	--	No	--	Not detected		✔						1.95825	0.0922315	0.32281	0.907738	0.979707	0.444	0.830118	-	-	0.00763432	0.0271443	negative
Amplification	8	q11.1-q11.21	Chr8:47147887-49471321	29	0.281553	5	SPIDR CEBPD PRKDC MCM4 UBE2V2	Chr8:46912027-50736273	9	SPIDR CEBPD PRKDC MCM4 UBE2V2 EFCAB1 SNAI2 C8orf22 RP11-738G5.2	Region not detected by GISTIC	--	--	Yes	LINC00293 LOC100287846 SPIDR MCM4 UBE2V2 C8orf22 CEBPD PRKDC EFCAB1 SNAI2	Not detected		✔			✔	✔		2.28911	0.0328784	0.13278	0.546441	0.748386	0.814	0.910737	-	-	0.0155166	0.0472888	negative
Amplification	8	q21.11-q22.1	Chr8:74408802-96307504	34	0.330097	93	More than 50 genes	Chr8:72077752-97994440	109	More than 50 genes	Chr8:75208784-75484075	2	JPH1, GDAP1	Yes	More than 50 genes	chr8:60962111-107611661	✔	✔	✔			✔	✔	3.29158	0.0211663	0.130647	0.585103	0.767948	0.368	0.760065	-	-	0.00119406	0.00694727	negative
Amplification	8	q24.21	Chr8:127984435-128258918	32	0.31068	0	--	Chr8:127857349-128367735	0	Region not detected by GISTIC	Region not detected by GISTIC	--	--	Yes	PCAT1 CASC8	chr8:126079868-129665763	✔	✔	✔	✔	✔	✔	✔	3.045	0.0129601	0.116641	0.44507	0.67445	0.35	0.760065	-	-	0.0069552	0.0261843	negative
Amplification	9	q33.1	Chr9:119945047-120323346	7	0.0679612	1	ASTN2	Chr9:109220826-122122616	74	More than 50 genes	Region not detected by GISTIC	--	--	No	--	chr9:95361064-131977191		✔			✔		✔	4.86916	1	1	0.123547	0.613229	0.655	0.910737	-	-	0.0010725	0.00686398	negative
Amplification	10	q21.1-q21.3	Chr10:55860237-66087527	9	0.0873786	26	PCDH15 MTRNR2L5 ZWINT IPMK CISD1 UBE2D1 TFAM BICC1 PHYHIPL FAM13C SLC16A9 CCDC6 C10orf40 ANK3 CDK1 RHOBTB1 TMEM26 C10orf107 ARID5B RTKN2 ZNF365 ADO EGR2 NRBF2 JMJD1C REEP3	Chr10:49762077-67306276	61	More than 50 genes	Region not detected by GISTIC	--	--	No	--	Not detected								3.17667	0.679863	0.999556	0.710914	0.861299	0.00615	0.0462	0.199791	0.000226041	0.581681	0.715916	-
Amplification	11	q13.4-q13.5	Chr11:74925576-75510184	7	0.0679612	9	TPBGL ARRB1 RPS3 KLHL35 GDPD5 SERPINH1 MAP6 MOGAT2 DGAT2	Chr11:67276796-77656868	121	More than 50 genes	Region not detected by GISTIC	--	--	No	--	chr11:66231263-69888893					✔			3.47087	0.00731349	0.0919149	0.146372	0.613229	0.281	0.695333	-	-	0.532276	0.695218	-
Amplification	11	q14.3	Chr11:90604351-92842409	7	0.0679612	2	FAT3 MTNR1B	Chr11:68266785-96958794	180	More than 50 genes	Region not detected by GISTIC	--	--	No	--	chr11:66231263-69888893					✔			3.23115	0.00731349	0.0919149	0.146372	0.613229	0.281	0.695333	-	-	1	1	-
Amplification	12	q23.1	Chr12:97761899-98710313	6	0.0582524	0	--	Chr12:92863296-107874231	92	More than 50 genes	Region not detected by GISTIC	--	--	No	--	Not detected								6.02079	0.630162	0.999556	0.921593	0.979707	1.9e-06	2.9925e-05	-	-	0.0164326	0.047804	negative
Amplification	13	q11-q12.11	Chr13:19026949-31795386	9	0.0873786	11	TUBA3C RP11-408E5.4 TPTE2 MPHOSPH8 PSPC1 AL354808.2 ZMYM5 ZMYM2 GJA3 GJB2 GJB6	Chr13:19026949-32384392	79	More than 50 genes	Region not detected by GISTIC	--	--	No	--	chr13:19557151-24578109					✔		✔	2.73991	0.00875379	0.0919149	0.236511	0.617951	0.0241	0.116792	-	-	0.0498188	0.0910973	-
Amplification	13	q33.3	Chr13:107649943-110004041	6	0.0582524	5	FAM155A LIG4 ABHD13 TNFSF13B MYO16	Chr13:95818193-115108397	83	More than 50 genes	Region not detected by GISTIC	--	--	No	--	Not detected								1.37964	0.0318457	0.13278	0.0931974	0.613229	0.002	0.021	0.164315	0.000167978	0.04333	0.0815623	-
Amplification	13	q33.3-q34	Chr13:110015570-112353825	6	0.0582524	12	IRS2 COL4A1 COL4A2 RAB20 CARKD CARS2 ING1 LINC00346 ANKRD10 ARHGEF7 TEX29 RP11-65D24.2	Chr13:95818193-115108397	83	More than 50 genes	Region not detected by GISTIC	--	--	No	--	Not detected								2.14429	0.0318457	0.13278	0.0931974	0.613229	0.00174	0.021	0.0435908	0.159926	0.04333	0.0815623	-
Amplification	14	q13.3-q21.1	Chr14:37717793-38062448	6	0.0582524	2	MIPOL1 FOXA1	Chr14:36933574-38113753	9	SFTA3 NKX2-1 NKX2-8 PAX9 SLC25A21 SLC25A21-AS1 MIPOL1 FOXA1 TTC6	Region not detected by GISTIC	--	--	No	--	chr14:38008682-38049106				✔	✔		✔	5.62882	0.398818	0.855815	0.290122	0.67445	0.556	0.898154	-	-	0.000154638	0.00197937	negative
Amplification	16	p13.3	Chr16:60777-1297720	7	0.0679612	56	More than 50 genes	Chr16:60777-3301757	149	More than 50 genes	Region not detected by GISTIC	--	--	No	--	Not detected	✔							6.30983	1	1	0.917578	0.979707	0.448	0.830118	-	-	0.0129263	0.0413643	positive
Amplification	16	p13.3	Chr16:4832256-5181708	7	0.0679612	11	SEPT12 SMIM22 ROGDI GLYR1 UBN1 PPL SEC14L5 NAGPA ALG1 C16orf89 FAM86A	Chr16:3314923-8748544	48	ZNF263 TIGD7 ZNF75A OR2C1 NAA60 MTRNR2L4 ZSCAN32 ZNF174 ZNF597 C16orf90 CLUAP1 SLX4 DNASE1 TRAP1 CREBBP ADCY9 SRL TFAP4 GLIS2 PAM16 CORO7-PAM16 CORO7 VASN DNAJA3 NMRAL1 HMOX2 CDIP1 C16orf96 UBALD1 MGRN1 NUDT16L1 ANKS3 C16orf71 ZNF500 SEPT12 SMIM22 ROGDI GLYR1 UBN1 PPL SEC14L5 NAGPA ALG1 C16orf89 FAM86A RBFOX1 TMEM114 METTL22	Region not detected by GISTIC	--	--	No	--	chr16:46638910-47387972	✔				✔			5.3727	1	1	0.917578	0.979707	0.448	0.830118	-	-	0.0391102	0.0815623	-
Amplification	16	p13.12-p13.11	Chr16:13938102-15148149	7	0.0679612	12	ERCC4 MKL2 PARN AC092291.2 BFAR PLA2G10 NPIPA3 NPIPA2 NOMO1 NPIPA1 PDXDC1 NTAN1	Chr16:11478271-20500192	66	More than 50 genes	Region not detected by GISTIC	--	--	No	--	Not detected	✔							3.04534	0.679863	0.999556	0.984016	0.984016	0.751	0.910737	-	-	0.0391102	0.0815623	-
Amplification	17	q22-q23.1	Chr17:57422235-57654665	6	0.0582524	2	YPEL2 DHX40	Chr17:55934884-68250967	122	More than 50 genes	Region not detected by GISTIC	--	--	No	--	Not detected							Near	4.45209	0.913884	1	0.149288	0.613229	0.591	0.908122	-	-	1	1	-
