# Supplementary material for: Appraising the relevance of DNA copy number loss and gain in prostate cancer using whole genome DNA sequence data
Source: PLoS Genet. 2017 Sep 25;13(9):e1007001. doi: 10.1371/journal.pgen.1007001 (PMC5628936; doi:10.1371/journal.pgen.1007001)
Supplement: S7 Table — Possible haploinsufficiency targets are identified as genes where there are at least three mutations and a normal allele retained. (XLSX) [file pgen.1007001.s013.xlsx]

## Sheet: S8 Table
Region Type	Region of Alteration	Gene	Number of mutations covering gene region in extended MRA	Percentage of patients with mutation	Number of mutations covering the gene region in MRA	Number of mutations not covering gene region in MRA	Number of patients with a mutation in the gene region and a SCNA covering the MRA	Number of patients with a mutation in the gene region and no SCNA covering the MRA	Number of patients with no mutation in the gene region but with a SCNA covering the MRA	Number of patients with no mutation in the gene region and without a SCNA covering the MRA	Gene in Cancer Gene Census
Extended MRA	Chr14:37717793-38062448	FOXA1	11	11.2245	1	10	1	10	5	82	
Extended MRA, GISTIC, homo loss	Chr10:89708569-89889878, chr10:89617158-90034038, Chr10:89643014-90075877	PTEN	9	9.18367	9	0	7	0	32	59	
Extended MRA, GISTIC, homo loss	Chr17:7257185-7784161, chr17:7140520-7944541, chr17:6333920-20759553	TP53	9	9.18367	9	0	9	0	28	61	
Extended MRA	Chr1:180893161-186086607	HMCN1	6	6.12245	1	5	1	5	8	84
homo loss	Chr13:42018830-77100558	PCDH17	4	3.06122	-	-	0	3	1	94
homo loss		SYNE1	4	4.08163	-	-	0	4	1	93
Extended MRA	Chr1:180893161-186086607	KIAA1614	4	4.08163	1	3	1	3	8	86
GISTIC	chr21:1-10926904	TPTE	4	4.08163	-	-	0	4	4	90
Extended MRA	Chr1:240095692-244125754	KIF26B	4	4.08163	2	2	2	2	5	89
Extended MRA	Chr1:180893161-186086607	CACNA1E	3	3.06122	1	2	1	2	8	87
Extended MRA	Chr1:240095692-244125754	RYR2	3	3.06122	0	3	0	3	7	88
Extended MRA	Chr15:57500944-58465754	TCF12	3	3.06122	2	1	1	1	14	82	
Extended MRA	Chr17:57422235-57654665	C17orf58	3	3.06122	0	3	0	1	6	91
Extended MRA	Chr17:57422235-57654665	SCN4A	3	3.06122	0	3	0	2	6	90
Extended MRA	Chr5:157250154-175053853	AGXT2L2	3	3.06122	0	3	0	1	8	89
homo loss	Chr17:6333920-20759553	DNAH9	3	3.06122	-	-	0	3	2	93
homo loss	Chr2:140727573-141421683	LRP1B	3	3.06122	-	-	=	3	2	93
homo loss	Chr13:42018830-77100558	LMO7	3	3.06122	-	-	0	3	1	94
homo loss	Chr2:233579392-243089456	KIF1A	3	3.06122	-	-	0	3	1	94
homo loss	Chr2:25675712-26076426	ASXL2	3	2.04082	-	-	1	1	1	95
Extended MRA	Chr1:154470507-155013351	NES	2	2.04082	1	1	1	1	7	89
Extended MRA	Chr1:180893161-186086607	FAM5B	2	2.04082	1	1	1	1	8	88
Extended MRA	Chr1:180893161-186086607	RASAL2	2	2.04082	0	2	0	2	9	87
Extended MRA	Chr1:234616191-235576422	ARID4B	2	2.04082	0	2	0	2	15	81
Extended MRA	Chr10:55860237-66087527	WDFY4	2	2.04082	0	2	0	2	9	87
Extended MRA	Chr11:74925576-75510184	AC004923.1	2	2.04082	0	2	0	2	7	89
Extended MRA	Chr11:74925576-75510184	P4HA3	2	2.04082	0	2	0	2	7	89
Extended MRA	Chr11:74925576-75510184	SHANK2	2	2.04082	0	2	0	2	7	89
Extended MRA	Chr11:74925576-75510184	TPCN2	2	2.04082	0	2	0	2	7	89
Extended MRA	Chr11:74925576-75510184	UNC93B1	2	2.04082	0	2	0	2	7	89
Extended MRA	Chr11:90604351-92842409	FAT3	2	2.04082	0	2	0	2	7	89
Extended MRA	Chr11:90604351-92842409	HEPHL1	2	2.04082	1	1	1	1	6	90
Extended MRA	Chr11:90604351-92842409	KIAA1731	2	2.04082	0	2	0	2	7	89
Extended MRA	Chr11:90604351-92842409	P4HA3	2	2.04082	0	2	0	2	7	89
Extended MRA	Chr11:90604351-92842409	SHANK2	2	2.04082	0	2	0	2	7	89
Extended MRA	Chr11:90604351-92842409	TPCN2	2	2.04082	0	2	0	2	7	89
Extended MRA, GISTIC	Chr12:12862807-12874657, chr12:12506852-12874656	CDKN1B	2	2.04082	0	2	0	2	28	68
Extended MRA	Chr12:131272250-133155338	GALNT9	2	2.04082	0	2	0	2	17	79
Extended MRA, GISTIC, homo loss	Chr12:131272250-133155338, chr12:130643549-131444195, Chr12:129631493-131413839	RIMBP2	2	2.04082	0	2	0	2	17	79
Extended MRA	Chr12:97761899-98710313	C12orf63	2	2.04082	0	2	0	2	6	90
Extended MRA	Chr13:107649943-110004041	ENSG00000175820	2	2.04082	0	2	0	2	6	90
Extended MRA	Chr13:107649943-110004041	IPO5	2	2.04082	0	2	0	2	6	90
Extended MRA	Chr13:107649943-110004041	NALCN	2	2.04082	0	2	0	2	6	90
Extended MRA	Chr13:107649943-110004041	UGGT2	2	2.04082	0	2	0	2	6	90
Extended MRA	Chr13:110015570-112353825	ENSG00000175820	2	2.04082	0	2	0	2	6	90
Extended MRA	Chr13:110015570-112353825	IPO5	2	2.04082	0	2	0	2	6	90
Extended MRA	Chr13:110015570-112353825	NALCN	2	2.04082	0	2	0	2	6	90
Extended MRA	Chr13:110015570-112353825	UGGT2	2	2.04082	0	2	0	2	6	90
Extended MRA	Chr13:19026949-31795386	RNF17	2	2.04082	0	2	0	2	9	87
Extended MRA	Chr13:19026949-31795386	TPTE2	2	2.04082	0	2	0	2	9	87
Extended MRA	Chr14:95403326-95667778	KIAA1409	2	2.04082	0	2	0	2	10	86
Extended MRA	Chr16:13938102-15148149	IQCK	2	2.04082	0	2	0	2	7	89
Extended MRA	Chr16:60777-1297720	CACNA1H	2	2.04082	1	1	1	1	6	90
Extended MRA	Chr16:78475408-90287535	AC125792.1	2	2.04082	1	1	1	1	41	55
Extended MRA	Chr16:78475408-90287535	ADAMTS18	2	2.04082	0	2	0	2	42	54
Extended MRA	Chr17:57422235-57654665	HEATR6	2	2.04082	0	2	0	2	6	90
Extended MRA	Chr18:72394789-75815157	ZNF236	2	2.04082	1	1	1	1	15	81
Extended MRA	Chr2:135650766-137236335	NCKAP5	2	2.04082	0	2	0	2	16	80
Extended MRA	Chr2:168271595-168957571	SCN7A	2	2.04082	0	2	0	2	5	91
Extended MRA	Chr2:168271595-168957571	XIRP2	2	2.04082	0	2	0	2	5	91
Extended MRA	Chr20:13224083-13414125	BTBD3	2	2.04082	1	1	1	1	5	91
Extended MRA	Chr20:60377988-62956153	CDH4	2	2.04082	0	2	0	2	6	90
Extended MRA	Chr20:60377988-62956153	LAMA5	2	2.04082	0	2	0	2	6	90
Extended MRA	Chr21:40053880-40195918	BRWD1	2	2.04082	0	2	0	1	30	67
Extended MRA, GISTIC, homo loss	Chr21:42842360-42868799, chr21:42827479-43100702, Chr21:42842666-42858015	TMPRSS2	2	2.04082	2	0	1	0	31	66	
Extended MRA	Chr22:46749225-46956691	AL021392.1	2	2.04082	1	1	1	1	13	83
Extended MRA	Chr22:46749225-46956691	CERK	2	2.04082	1	1	1	1	13	83
Extended MRA	Chr3:129166377-132425949	COL29A1	2	2.04082	0	2	0	2	15	81
Extended MRA	Chr3:129166377-132425949	PLXND1	2	2.04082	0	2	0	2	15	81
Extended MRA	Chr4:122640428-125018883	KIAA1109	2	2.04082	0	2	0	2	11	85
Extended MRA	Chr4:122640428-125018883	TRPC3	2	2.04082	1	1	1	1	10	86
Extended MRA	Chr4:25311424-29186823	SLC34A2	2	2.04082	1	1	1	1	15	81	
Extended MRA	Chr5:157250154-175053853	AC008625.2	2	2.04082	0	2	0	2	8	88
Extended MRA, homo loss	Chr5:157250154-175053853, Chr5:159627399-162555558	ATP10B	2	2.04082	0	2	0	2	8	88
Extended MRA	Chr5:157250154-175053853	CPEB4	2	2.04082	1	1	1	1	7	89
Extended MRA	Chr5:157250154-175053853	DOCK2	2	2.04082	0	2	0	2	8	88
Extended MRA	Chr5:157250154-175053853	GRIA1	2	2.04082	0	2	0	2	8	88
Extended MRA	Chr5:157250154-175053853	SLC26A2	2	2.04082	1	1	1	1	7	89
Extended MRA	Chr5:157250154-175053853	UIMC1	2	2.04082	1	1	1	1	7	89
Extended MRA	Chr8:74408802-96307504	AC012533.1	2	2.04082	1	1	1	1	33	63
Extended MRA	Chr8:74408802-96307504	NBN	2	2.04082	2	0	2	0	32	64	
Extended MRA	Chr8:74408802-96307504	TRPA1	2	2.04082	2	0	2	0	32	64
Extended MRA	Chr8:74408802-96307504	ZFHX4	2	2.04082	2	0	2	0	32	64
Extended MRA	Chr9:119945047-120323346	AMBP	2	2.04082	1	1	1	1	6	90
Extended MRA	Chr9:119945047-120323346	COL27A1	2	2.04082	1	1	1	1	6	90
homo loss	Chr17:6333920-20759553	MYH2	2	2.04082	-	-	0	2	2	94
homo loss	Chr17:6333920-20759553	MYO15A	2	2.04082	-	-	0	2	2	94
homo loss	Chr8:31254-34302399	NRG1	2	2.04082	-	-	0	2	3	93
homo loss	Chr2:138289875-138564480	THSD7B	2	2.04082	-	-	=	2	2	94
