# Supplementary material for: Appraising the relevance of DNA copy number loss and gain in prostate cancer using whole genome DNA sequence data
Source: PLoS Genet. 2017 Sep 25;13(9):e1007001. doi: 10.1371/journal.pgen.1007001 (PMC5628936; doi:10.1371/journal.pgen.1007001)
Supplement: S8 Table — lncRNAs were examined that were defined by the MiTranscriptome project as being either cancer-associated or containing conserved regions. (XLSX) [file pgen.1007001.s014.xlsx]

## Sheet: S10 Table
Transcript Name	Transcript Size	Genomic Width	Minimal Region of Alteration	Tissue	Transcript ID	Gene ID	Number of mutations	Mutations per 1000bp	Percentage of mutations	Percentage of mutations with SCNA in the remaining allele (%)	Number of patients with mutation and with a SCNA covering the MRA	Number of patients with mutation and no SCNA covering the MRA	Number of patients without mutation but with a SCNA	Number of patients without mutation and without a SCNA
CAT2185.1	82026	84976	Chr20:60377988-62956153	kirc;thyroid	T221511	G051240	21	0.256016	21.4286	9.52381	2	19	4	73
KCCAT199	42779	157993	Chr8:74408802-96307504	kirc	T346493	G081578	13	0.303887	13.2653	53.8462	7	6	27	58
CAT194.2	65112	69097	Chr1:240095692-244125754	head_neck	T034491	G007835	11	0.16894	11.2245	9.09091	1	10	6	81
KCCAT42.2	4496	60094	Chr16:78475408-90287535	kirc	T137742	G032276	10	2.2242	10.2041	40	4	6	38	50
KCCAT42.1	4949	54612	Chr16:78475408-90287535	kirc	T137752	G032276	10	2.02061	10.2041	40	4	6	38	50
KCCAT17.3	36252	41223	Chr20:13224083-13414125	kirc	T213362	G049291	10	0.275847	10.2041	0	0	10	6	82
KCCAT17.9	37933	37933	Chr20:13224083-13414125	kirc	T213363	G049291	10	0.263623	10.2041	0	0	10	6	82
CCAT1.1	31005	114797	Chr8:127984435-128258918	lusc	T351174	G082922	10	0.322529	10.2041	60	6	4	26	62
CAT1800.2	13285	13285	Chr16:60777-1297720	kich	T124669	G029241	9	0.677456	9.18367	11.1111	1	8	6	83
CAT1800.1	7195	13285	Chr16:60777-1297720	kich	T124670	G029241	9	1.25087	9.18367	11.1111	1	8	6	83
KCCAT182.3	3046	179012	Chr8:74408802-96307504	kirc	T345849	G081398	8	2.6264	8.16327	37.5	3	5	31	59
CAT194.1	24226	33939	Chr1:240095692-244125754	luad	T034495	G007835	7	0.288946	7.14286	14.2857	1	6	6	85
CAT1819.2	599	100559	Chr16:13938102-15148149	kirc	T127600	G029802	7	11.6861	7.14286	0	0	7	7	84
FENDRR.3	39359	65910	Chr16:78475408-90287535	lusc;luad	T137628	G032262	7	0.17785	7.14286	42.8571	3	4	39	52
CAT1886.1	7856	14618	Chr16:78475408-90287535	bladder	T138109	G032344	7	0.891039	7.14286	57.1429	4	3	38	53
SDCBP2-AS1.2	14817	52513	Chr20:13224083-13414125	kich	T212418	G049045	7	0.47243	7.14286	0	0	7	6	85
KCCAT21.1	1327	67239	Chr20:13224083-13414125	kirc	T213390	G049298	7	5.27506	7.14286	28.5714	2	5	4	87
KCCAT91	14996	51389	Chr5:98150767-100530128	kirc	T286655	G066871	7	0.466791	7.14286	71.4286	5	2	27	64
BRCAT3.2	13834	29141	Chr11:90604351-92842409	breast	T062738	G014469	6	0.433714	6.12245	16.6667	1	5	6	86
BRCAT9.1	29873	31226	Chr11:90604351-92842409	breast	T062740	G014470	6	0.20085	6.12245	16.6667	1	5	6	86
BRCAT9.2	29284	31226	Chr11:90604351-92842409	breast	T062741	G014470	6	0.20489	6.12245	16.6667	1	5	6	86
LSCAT75.2	2942	210827	Chr13:110015570-112353825	lusc	T098569	G023276	6	2.03943	6.12245	16.6667	1	5	5	87
KHCAT81.3	7982	92469	Chr16:13938102-15148149	kich	T127513	G029776	6	0.751691	6.12245	0	0	6	7	85
KHCAT81.1	6974	73181	Chr16:13938102-15148149	kich	T127523	G029776	6	0.860338	6.12245	0	0	6	7	85
STCAT2	25755	26899	Chr16:78475408-90287535	stomach	T138130	G032345	6	0.232964	6.12245	66.6667	4	2	38	54
KCCAT17.2	1173	140215	Chr20:13224083-13414125	kirc	T213373	G049291	6	5.11509	6.12245	0	0	6	6	86
KHCAT301	18631	29153	Chr1:234616191-235576422	kich	T033227	G007534	5	0.26837	5.10204	0	0	5	15	78
HNCAT138	1588	81273	Chr10:55860237-66087527	head_neck	T042137	G009653	5	3.14861	5.10204	20	1	4	8	85
BRCAT205	13346	13548	Chr11:90604351-92842409	breast	T062567	G014439	5	0.374644	5.10204	20	1	4	6	87
BRCAT3.1	4598	14982	Chr11:90604351-92842409	breast	T062737	G014469	5	1.08743	5.10204	20	1	4	6	87
CAT1384.1	5647	38690	Chr11:90604351-92842409	breast	T062887	G014507	5	0.885426	5.10204	20	1	4	6	87
RAB30-AS1	14851	25242	Chr11:90604351-92842409	thyroid	T064965	G014971	5	0.336678	5.10204	40	2	3	5	88
CAT1414	57819	58286	Chr11:90604351-92842409	breast;kich	T066129	G015277	5	0.0864768	5.10204	0	0	5	7	86
HNCAT135	4578	73002	Chr12:131272250-133155338	head_neck	T089815	G020795	5	1.09218	5.10204	20	1	4	16	77
LINC00621.3	894	38285	Chr13:19026949-31795386	kich	T091345	G021098	5	5.59284	5.10204	20	1	4	8	85
LINC00621.1	12011	32119	Chr13:19026949-31795386	kich	T091354	G021098	5	0.416285	5.10204	20	1	4	8	85
CAT1819.3	12183	89516	Chr16:13938102-15148149	kirc	T127607	G029802	5	0.410408	5.10204	0	0	5	7	86
KCCAT17.8	2367	279048	Chr20:13224083-13414125	kirc	T213364	G049291	5	2.11238	5.10204	0	0	5	6	87
KCCAT17.6	8071	89185	Chr20:13224083-13414125	kirc	T213368	G049291	5	0.619502	5.10204	0	0	5	6	87
KCCAT17.7	6637	89185	Chr20:13224083-13414125	kirc	T213369	G049291	5	0.753352	5.10204	0	0	5	6	87
KCCAT17.5	9428	89035	Chr20:13224083-13414125	kirc	T213370	G049291	5	0.530335	5.10204	0	0	5	6	87
KCCAT17.4	662	106265	Chr20:13224083-13414125	kirc	T213372	G049291	5	7.55287	5.10204	0	0	5	6	87
KCCAT109.2	6784	7411	Chr20:13224083-13414125	kirc	T213376	G049294	5	0.737028	5.10204	0	0	5	6	87
KCCAT109.1	7443	7443	Chr20:13224083-13414125	kirc	T213377	G049294	5	0.671772	5.10204	0	0	5	6	87
KHCAT347	6064	7311	Chr20:13224083-13414125	kich	T213385	G049297	5	0.824538	5.10204	0	0	5	6	87
CAT609	10640	10640	Chr4:177366483-179157773	thyroid;luad	T274966	G063885	5	0.469925	5.10204	0	0	5	14	79
MIR143HG.6	9221	26087	Chr5:157250154-175053853	breast	T291183	G068066	5	0.542241	5.10204	40	2	3	6	87
MIR143HG.4	4712	26087	Chr5:157250154-175053853	breast	T291184	G068066	5	1.06112	5.10204	40	2	3	6	87
MIR143HG.5	9177	26087	Chr5:157250154-175053853	breast	T291185	G068066	5	0.54484	5.10204	40	2	3	6	87
MIR143HG.3	16921	26073	Chr5:157250154-175053853	breast	T291188	G068066	5	0.295491	5.10204	40	2	3	6	87
MIR143HG.1	6814	26067	Chr5:157250154-175053853	bladder;prostate	T291191	G068066	5	0.733783	5.10204	40	2	3	6	87
MIR143HG.2	11214	26066	Chr5:157250154-175053853	breast	T291198	G068066	5	0.445871	5.10204	40	2	3	6	87
MIR143HG.8	8388	26066	Chr5:157250154-175053853	breast	T291200	G068066	5	0.59609	5.10204	40	2	3	6	87
KCCAT46	23612	23612	Chr5:157250154-175053853	kirc	T294699	G068921	5	0.211757	5.10204	60	3	2	5	88
KCCAT182.1	15261	15931	Chr8:74408802-96307504	kirc	T345839	G081398	5	0.327633	5.10204	60	3	2	31	62
CAT1064.3	3522	16492	Chr8:74408802-96307504	breast	T347733	G081957	5	1.41965	5.10204	20	1	4	33	60
CCAT1.4	36405	71912	Chr8:127984435-128258918	lusc	T351189	G082922	5	0.137344	5.10204	60	3	2	29	64
CCAT1.5	8229	61083	Chr8:127984435-128258918	lusc	T351192	G082922	5	0.607607	5.10204	60	3	2	29	64
THCAT136	2596	346240	Chr10:55860237-66087527	thyroid	T042236	G009686	4	1.54083	4.08163	50	2	2	7	87
BRCAT8.7	6563	17359	Chr11:90604351-92842409	breast	T062713	G014468	4	0.609477	4.08163	25	1	3	6	88
BRCAT8.3	8926	17359	Chr11:90604351-92842409	breast	T062714	G014468	4	0.448129	4.08163	25	1	3	6	88
BRCAT8.6	12471	17248	Chr11:90604351-92842409	breast	T062721	G014468	4	0.320744	4.08163	25	1	3	6	88
BRCAT8.5	11777	17248	Chr11:90604351-92842409	breast	T062722	G014468	4	0.339645	4.08163	25	1	3	6	88
BRCAT8.4	11959	16237	Chr11:90604351-92842409	breast	T062723	G014468	4	0.334476	4.08163	25	1	3	6	88
CAT1408	7968	26369	Chr11:90604351-92842409	prostate;kirc	T065452	G015081	4	0.502008	4.08163	0	0	4	7	87
THCAT437	17897	17897	Chr12:12862807-12874657	thyroid	T074191	G017039	4	0.223501	4.08163	25	1	3	27	67
TPT1-AS1	4310	51905	Chr13:46087905-46710200	breast	T093996	G021842	4	0.928074	4.08163	50	2	2	45	49
CLDN10-AS1.1	38925	118912	Chr13:110015570-112353825	luad	T097775	G023016	4	0.102762	4.08163	0	0	4	6	88
CLDN10-AS1.2	29747	96446	Chr13:110015570-112353825	luad	T097779	G023016	4	0.134467	4.08163	0	0	4	6	88
ATP11A-AS1	31036	31036	Chr13:110015570-112353825	kirc	T099549	G023510	4	0.128883	4.08163	25	1	3	5	89
PRCAT297	4347	4676	Chr16:4832256-5181708	prostate	T126437	G029520	4	0.920175	4.08163	25	1	3	6	88
THCAT157	7601	7601	Chr17:57422235-57654665	thyroid	T152410	G035353	4	0.526247	4.08163	25	1	3	5	89
CAT2014.1	4430	176098	Chr18:42462578-42972189	kich	T161514	G037329	4	0.902935	4.08163	0	0	4	18	76
LINC00654	15320	17754	Chr20:13224083-13414125	kirp;lusc	T213242	G049241	4	0.261097	4.08163	0	0	4	6	88
KCCAT21.5	14091	57046	Chr20:13224083-13414125	kirc	T213386	G049298	4	0.283869	4.08163	25	1	3	5	89
KCCAT21.6	12902	57046	Chr20:13224083-13414125	kirc	T213387	G049298	4	0.310029	4.08163	25	1	3	5	89
KCCAT21.3	13093	56636	Chr20:13224083-13414125	kirc	T213389	G049298	4	0.305507	4.08163	25	1	3	5	89
KCCAT21.4	14036	14813	Chr20:13224083-13414125	kirc	T213393	G049298	4	0.284981	4.08163	25	1	3	5	89
KCCAT151	8977	12536	Chr20:13224083-13414125	kirc	T213410	G049301	4	0.445583	4.08163	0	0	4	6	88
KHCAT380.2	2661	148613	Chr4:122640428-125018883	kich	T270588	G062724	4	1.50319	4.08163	50	2	2	9	85
THCAT309	23884	112205	Chr5:157250154-175053853	thyroid	T293491	G068703	4	0.167476	4.08163	0	0	4	8	86
KCCAT163.2	10550	10970	Chr5:157250154-175053853	kirc	T294708	G068924	4	0.379147	4.08163	25	1	3	7	87
KCCAT163.1	10550	10970	Chr5:157250154-175053853	kirc	T294710	G068924	4	0.379147	4.08163	25	1	3	7	87
KHCAT274	5040	262851	Chr6:87851165-88089974	kich	T307649	G071954	4	0.793651	4.08163	25	1	3	49	45
LINC00473.1	7508	85664	Chr6:165937338-166053177	kich	T315150	G073936	4	0.532765	4.08163	50	2	2	15	79
CAT941.1	80052	90475	Chr7:55172285-55516418	kirc	T324410	G075953	4	0.0499675	4.08163	50	2	2	10	84
CAT1054	12241	15307	Chr8:74408802-96307504	head_neck;lusc	T346149	G081492	4	0.326771	4.08163	25	1	3	33	61
CASC9.2	6268	161140	Chr8:74408802-96307504	lusc;head_neck	T346156	G081494	4	0.638162	4.08163	50	2	2	32	62
CASC9.3	5793	207467	Chr8:74408802-96307504	lusc;head_neck;luad	T346159	G081494	4	0.690489	4.08163	50	2	2	32	62
CASC9.4	10480	207467	Chr8:74408802-96307504	lusc;head_neck	T346162	G081494	4	0.381679	4.08163	50	2	2	32	62
KCCAT503	5382	5382	Chr8:74408802-96307504	kirc	T346504	G081580	4	0.743218	4.08163	50	2	2	32	62
LACAT252	11615	11615	Chr8:74408802-96307504	luad	T347140	G081772	4	0.344382	4.08163	50	2	2	32	62
CAT1064.2	5153	6186	Chr8:74408802-96307504	breast	T347739	G081957	4	0.776247	4.08163	25	1	3	33	61
CAT1064.1	2379	5206	Chr8:74408802-96307504	breast;luad;head_neck;lusc	T347740	G081957	4	1.68138	4.08163	25	1	3	33	61
KHCAT162	18088	53624	Chr8:74408802-96307504	kich	T347860	G081989	4	0.221141	4.08163	25	1	3	33	61
NEXN-AS1.2	6130	12030	Chr1:76747576-81364368	thyroid	T013563	G002969	3	0.489396	3.06122	0	0	3	21	74
BRCAT78.4	7911	163917	Chr1:180893161-186086607	breast	T026172	G005758	3	0.379219	3.06122	0	0	3	9	86
CAT188.3	8393	13159	Chr1:234616191-235576422	kich	T033243	G007530	3	0.357441	3.06122	0	0	3	15	80
KCCAT500	10586	17337	Chr10:55860237-66087527	kirc	T041724	G009562	3	0.283393	3.06122	33.3333	1	2	8	87
FAM170B-AS1.2	6798	39185	Chr10:55860237-66087527	thyroid	T041738	G009568	3	0.441306	3.06122	0	0	3	9	86
CAT1261.1	30242	31153	Chr10:55860237-66087527	thyroid;luad	T042185	G009665	3	0.0991998	3.06122	66.6667	2	1	7	88
CAT1267	28431	28431	Chr10:55860237-66087527	kich;breast	T042721	G009833	3	0.105519	3.06122	33.3333	1	2	8	87
WT1-AS.3	3618	24793	Chr11:33067148-36111681	kich	T056746	G013129	3	0.829187	3.06122	0	0	3	14	81
CAT1380	41774	41774	Chr11:90604351-92842409	kirc;luad	T062660	G014455	3	0.071815	3.06122	0	0	3	7	88
KHCAT116	14157	14157	Chr11:90604351-92842409	kich	T065358	G015049	3	0.211909	3.06122	0	0	3	7	88
THCAT113.1	2973	49223	Chr11:113842999-114821035	thyroid	T067781	G015726	3	1.00908	3.06122	66.6667	2	1	14	81
THCAT77.1	1294	242799	Chr11:113842999-114821035	thyroid	T067790	G015729	3	2.31839	3.06122	33.3333	1	2	15	80
THCAT77.2	9319	290954	Chr11:113842999-114821035	thyroid	T067793	G015729	3	0.321923	3.06122	33.3333	1	2	15	80
CAT1561	15407	15407	Chr12:97761899-98710313	breast;luad	T084303	G019548	3	0.194717	3.06122	33.3333	1	2	5	90
THCAT356	34322	36730	Chr12:97761899-98710313	thyroid	T084315	G019553	3	0.0874075	3.06122	0	0	3	6	89
CAT1562.2	440	63522	Chr12:97761899-98710313	kich	T084642	G019637	3	6.81818	3.06122	33.3333	1	2	5	90
KCCAT627	36413	90585	Chr12:97761899-98710313	kirc	T085619	G019859	3	0.0823882	3.06122	0	0	3	6	89
KHCAT135	18122	90397	Chr12:97761899-98710313	kich	T085634	G019861	3	0.165545	3.06122	0	0	3	6	89
CAT1581	6599	6599	Chr12:131272250-133155338	luad;lusc;thyroid	T089589	G020762	3	0.454614	3.06122	33.3333	1	2	16	79
THCAT482	7110	13998	Chr13:19026949-31795386	thyroid	T091126	G021040	3	0.421941	3.06122	0	0	3	9	86
LINC00621.4	4588	4709	Chr13:19026949-31795386	kich	T091359	G021101	3	0.65388	3.06122	0	0	3	9	86
CAT1587	10103	10567	Chr13:19026949-31795386	kich;prostate	T091364	G021103	3	0.296942	3.06122	33.3333	1	2	8	87
CAT1593.2	7098	8166	Chr13:19026949-31795386	prostate;kich	T092384	G021404	3	0.422654	3.06122	0	0	3	9	86
TEX26-AS1.4	14938	14938	Chr13:19026949-31795386	breast	T092450	G021429	3	0.20083	3.06122	33.3333	1	2	8	87
CAT1625.3	2314	51745	Chr13:110015570-112353825	thyroid	T097854	G023034	3	1.29646	3.06122	0	0	3	6	89
CAT1625.4	2221	50570	Chr13:110015570-112353825	thyroid	T097858	G023034	3	1.35074	3.06122	0	0	3	6	89
BRCAT255	6728	7087	Chr13:110015570-112353825	breast	T099435	G023482	3	0.445898	3.06122	0	0	3	6	89
CAT1694.1	20529	162999	Chr14:95403326-95667778	thyroid	T108056	G025527	3	0.146135	3.06122	0	0	3	10	85
KHCAT278	7021	84143	Chr16:13938102-15148149	kich	T127575	G029792	3	0.42729	3.06122	0	0	3	7	88
CAT1819.1	1391	27056	Chr16:13938102-15148149	kirc;luad	T127616	G029802	3	2.15672	3.06122	0	0	3	7	88
LVCAT27	3547	167333	Chr16:13938102-15148149	liver	T127967	G029934	3	0.845785	3.06122	33.3333	1	2	6	89
KCCAT130	3286	3474	Chr16:78475408-90287535	kirc	T137759	G032278	3	0.912964	3.06122	66.6667	2	1	40	55
CAT1968.1	17122	17473	Chr17:57422235-57654665	kirc	T153059	G035480	3	0.175213	3.06122	0	0	3	6	89
CAT1971.1	18827	343869	Chr17:57422235-57654665	thyroid	T153270	G035525	3	0.159346	3.06122	0	0	3	6	89
CAT1971.3	7003	28688	Chr17:57422235-57654665	breast	T153294	G035525	3	0.428388	3.06122	33.3333	1	2	5	90
CAT2014.4	7592	133355	Chr18:42462578-42972189	kich	T161520	G037329	3	0.395153	3.06122	0	0	3	18	77
LSCAT190	7065	264274	Chr20:13224083-13414125	lusc	T213333	G049280	3	0.424628	3.06122	0	0	3	6	89
KCCAT171	2062	16582	Chr20:13224083-13414125	kirc	T213395	G049300	3	1.4549	3.06122	33.3333	1	2	5	90
CAT2142.3	1357	40171	Chr20:13224083-13414125	lusc	T213646	G049364	3	2.21076	3.06122	33.3333	1	2	5	90
CAT2142.2	1362	20010	Chr20:13224083-13414125	prostate	T213648	G049364	3	2.20264	3.06122	33.3333	1	2	5	90
CAT2142.1	5250	18071	Chr20:13224083-13414125	lusc;prostate	T213652	G049364	3	0.571429	3.06122	33.3333	1	2	5	90
CAT2187.1	9593	18712	Chr20:60377988-62956153	breast;head_neck	T221564	G051255	3	0.312728	3.06122	0	0	3	6	89
CAT2187.2	4224	4224	Chr20:60377988-62956153	kirc;thyroid	T221577	G051255	3	0.710227	3.06122	0	0	3	6	89
KCCAT336.2	30370	45351	Chr21:40053880-40195918	kirc	T226205	G052261	3	0.0987817	3.06122	33.3333	1	2	29	66
KPCAT41	2215	4392	Chr3:129166377-132425949	kirp	T249713	G057406	3	1.3544	3.06122	33.3333	1	2	14	81
HNCAT120	10767	53802	Chr5:6651487-7463463	head_neck	T278420	G064599	3	0.278629	3.06122	33.3333	1	2	9	86
KCCAT403	4936	6791	Chr5:157250154-175053853	kirc	T291449	G068119	3	0.60778	3.06122	33.3333	1	2	7	88
CAT741	17296	17296	Chr5:157250154-175053853	kirc	T292950	G068558	3	0.173451	3.06122	0	0	3	8	87
BRCAT230.1	749	21027	Chr5:157250154-175053853	breast	T293576	G068723	3	4.00534	3.06122	100	3	0	5	90
BRCAT230.2	2049	21027	Chr5:157250154-175053853	breast	T293577	G068723	3	1.46413	3.06122	100	3	0	5	90
KCCAT93	14995	14995	Chr5:157250154-175053853	kirc	T294696	G068920	3	0.200067	3.06122	33.3333	1	2	7	88
HNCAT74	2099	3080	Chr5:157250154-175053853	head_neck	T294869	G068958	3	1.42925	3.06122	33.3333	1	2	7	88
KHCAT370.2	6542	247391	Chr6:87851165-88089974	kich	T307764	G071980	3	0.458575	3.06122	100	3	0	47	48
LINC00473.4	14509	77378	Chr6:165937338-166053177	kich	T315151	G073936	3	0.206768	3.06122	66.6667	2	1	15	80
LINC00473.3	2725	49122	Chr6:165937338-166053177	kich	T315153	G073936	3	1.10092	3.06122	66.6667	2	1	15	80
LINC00473.2	4169	50931	Chr6:165937338-166053177	kich	T315157	G073936	3	0.719597	3.06122	66.6667	2	1	15	80
KCCAT306	43932	44028	Chr8:22897055-24290487	kirc	T340634	G079907	3	0.0682874	3.06122	0	0	3	63	32
LACAT54	16063	16349	Chr8:47147887-49471321	luad	T343314	G080655	3	0.186765	3.06122	0	0	3	29	66
LSCAT96	9734	26907	Chr8:74408802-96307504	lusc	T345866	G081397	3	0.308198	3.06122	66.6667	2	1	32	63
BRCAT413	4836	4860	Chr8:74408802-96307504	breast	T347696	G081934	3	0.620347	3.06122	33.3333	1	2	33	62
PCAT1	5899	229454	Chr8:127984435-128258918	prostate	T351126	G082910	3	0.508561	3.06122	33.3333	1	2	31	64
CAT1097.2	10487	23030	Chr8:127984435-128258918	lusc	T351196	G082922	3	0.286068	3.06122	33.3333	1	2	31	64
THCAT39.6	18125	31427	Chr9:119945047-120323346	thyroid	T364312	G086108	3	0.165517	3.06122	0	0	3	7	88
THCAT39.13	1507	33827	Chr9:119945047-120323346	thyroid	T364313	G086108	3	1.99071	3.06122	0	0	3	7	88
THCAT39.8	8126	33799	Chr9:119945047-120323346	thyroid	T364314	G086108	3	0.369185	3.06122	0	0	3	7	88
THCAT39.16	1140	33799	Chr9:119945047-120323346	thyroid	T364315	G086108	3	2.63158	3.06122	0	0	3	7	88
THCAT39.9	1265	33793	Chr9:119945047-120323346	thyroid	T364320	G086108	3	2.37154	3.06122	0	0	3	7	88
THCAT39.1	6408	33793	Chr9:119945047-120323346	thyroid	T364321	G086108	3	0.468165	3.06122	0	0	3	7	88
THCAT39.11	1445	33768	Chr9:119945047-120323346	thyroid	T364328	G086108	3	2.07612	3.06122	0	0	3	7	88
THCAT39.15	5673	33757	Chr9:119945047-120323346	thyroid	T364331	G086108	3	0.528821	3.06122	0	0	3	7	88
THCAT39.2	1199	39759	Chr9:119945047-120323346	thyroid	T364333	G086108	3	2.50209	3.06122	0	0	3	7	88
THCAT39.17	13258	33738	Chr9:119945047-120323346	thyroid	T364334	G086108	3	0.226278	3.06122	0	0	3	7	88
PRCAT37.5	4726	37312	Chr9:119945047-120323346	prostate	T364376	G086117	3	0.634786	3.06122	66.6667	2	1	5	90
PRCAT37.4	2930	48167	Chr9:119945047-120323346	prostate	T364381	G086117	3	1.02389	3.06122	66.6667	2	1	5	90
PRCAT37.1	1008	38340	Chr9:119945047-120323346	prostate	T364387	G086117	3	2.97619	3.06122	66.6667	2	1	5	90
PRCAT37.3	10986	20759	Chr9:119945047-120323346	prostate	T364389	G086117	3	0.273075	3.06122	66.6667	2	1	5	90
NEXN-AS1.1	7689	7689	Chr1:76747576-81364368	thyroid	T013562	G002969	2	0.260112	2.04082	0	0	2	21	75
CAT69	1597	1812	Chr1:76747576-81364368	luad;lusc	T013651	G002981	2	1.25235	2.04082	100	2	0	19	77
PRCAT77	11804	13152	Chr1:76747576-81364368	prostate	T014082	G003081	2	0.169434	2.04082	50	1	1	20	76
LACAT94	5914	6095	Chr1:154470507-155013351	luad	T022605	G004904	2	0.338181	2.04082	0	0	2	8	88
HNCAT70	2789	4079	Chr1:180893161-186086607	head_neck	T026565	G005866	2	0.717103	2.04082	0	0	2	9	87
CAT190.1	16755	29837	Chr1:234616191-235576422	thyroid	T033397	G007553	2	0.119367	2.04082	50	1	1	14	82
THCAT454	7362	9009	Chr1:240095692-244125754	thyroid	T033699	G007629	2	0.271665	2.04082	0	0	2	7	89
CAT192	1090	9532	Chr1:240095692-244125754	kich;prostate	T033749	G007642	2	1.83486	2.04082	0	0	2	7	89
CAT1259.1	4356	4667	Chr10:55860237-66087527	bladder;lusc	T041730	G009565	2	0.459137	2.04082	100	2	0	7	89
CAT1259.3	4667	4667	Chr10:55860237-66087527	luad	T041731	G009565	2	0.428541	2.04082	100	2	0	7	89
LACAT267	5824	6815	Chr10:55860237-66087527	luad	T042079	G009646	2	0.343407	2.04082	50	1	1	8	88
CAT1261.2	5452	31273	Chr10:55860237-66087527	thyroid	T042188	G009665	2	0.366838	2.04082	50	1	1	8	88
KPCAT37	8467	19905	Chr10:55860237-66087527	kirp	T042201	G009669	2	0.236211	2.04082	100	2	0	7	89
CAT1265	9455	10852	Chr10:55860237-66087527	liver;luad	T042665	G009821	2	0.211528	2.04082	0	0	2	9	87
CAT1378.1	939	143667	Chr11:74925576-75510184	thyroid	T062236	G014366	2	2.12993	2.04082	50	1	1	6	90
KCCAT134	5513	5513	Chr11:90604351-92842409	kirc	T063753	G014676	2	0.362779	2.04082	0	0	2	7	89
CAT1394	12074	12576	Chr11:90604351-92842409	kich;kirc	T064023	G014727	2	0.165645	2.04082	50	1	1	6	90
CAT1395	5503	5503	Chr11:90604351-92842409	breast;luad;lusc;thyroid	T064024	G014728	2	0.363438	2.04082	0	0	2	7	89
CAT1402	10449	10449	Chr11:90604351-92842409	breast;luad;lusc	T064339	G014808	2	0.191406	2.04082	50	1	1	6	90
KHCAT88.2	2904	52648	Chr11:90604351-92842409	kich	T064772	G014914	2	0.688705	2.04082	0	0	2	7	89
KHCAT88.3	2894	52648	Chr11:90604351-92842409	kich	T064773	G014914	2	0.691085	2.04082	0	0	2	7	89
KHCAT88.1	1838	24736	Chr11:90604351-92842409	kich	T064774	G014914	2	1.08814	2.04082	0	0	2	7	89
THCAT175	14459	14459	Chr11:90604351-92842409	thyroid	T065017	G014981	2	0.138322	2.04082	50	1	1	6	90
THCAT278.3	1307	39045	Chr11:90604351-92842409	thyroid	T065262	G015037	2	1.53022	2.04082	0	0	2	7	89
THCAT278.1	1193	39045	Chr11:90604351-92842409	thyroid	T065263	G015037	2	1.67645	2.04082	0	0	2	7	89
CAT1407	2756	2756	Chr11:90604351-92842409	kirc	T065407	G015068	2	0.725689	2.04082	0	0	2	7	89
CAT1409	6405	6405	Chr11:90604351-92842409	luad;kich	T065634	G015131	2	0.312256	2.04082	50	1	1	6	90
LACAT188.2	6936	13516	Chr11:90604351-92842409	luad	T065754	G015168	2	0.288351	2.04082	0	0	2	7	89
BRCAT320	23502	23735	Chr11:113842999-114821035	breast	T067654	G015694	2	0.0850991	2.04082	50	1	1	15	81
THCAT402	3952	6481	Chr11:113842999-114821035	thyroid	T067871	G015736	2	0.506073	2.04082	0	0	2	16	80
CAT1560.2	3724	32170	Chr12:97761899-98710313	prostate;thyroid	T084240	G019523	2	0.537057	2.04082	0	0	2	6	90
THCAT526	11517	11517	Chr12:97761899-98710313	thyroid	T085069	G019712	2	0.173656	2.04082	0	0	2	6	90
KCCAT423	12840	12840	Chr12:97761899-98710313	kirc	T085194	G019758	2	0.155763	2.04082	0	0	2	6	90
LACAT13.4	8054	28792	Chr12:97761899-98710313	luad	T085374	G019798	2	0.248324	2.04082	100	2	0	4	92
LACAT113	6646	24354	Chr12:97761899-98710313	luad	T085505	G019825	2	0.300933	2.04082	0	0	2	6	90
CAT1582.3	7536	11818	Chr12:131272250-133155338	kich	T090127	G020843	2	0.265393	2.04082	0	0	2	17	79
CAT1582.4	9061	11076	Chr12:131272250-133155338	thyroid	T090137	G020843	2	0.220726	2.04082	0	0	2	17	79
CAT1585	5525	18782	Chr13:19026949-31795386	kich;liver;kirp	T091002	G020999	2	0.361991	2.04082	50	1	1	8	88
LINC00621.2	1913	28185	Chr13:19026949-31795386	kich	T091338	G021098	2	1.04548	2.04082	50	1	1	8	88
PRCAT119	10026	14809	Chr13:110015570-112353825	prostate	T097748	G023010	2	0.199481	2.04082	0	0	2	6	90
CLDN10-AS1.3	1094	55313	Chr13:110015570-112353825	luad	T097784	G023016	2	1.82815	2.04082	0	0	2	6	90
KHCAT460	12839	12839	Chr13:110015570-112353825	kich	T097795	G023021	2	0.155775	2.04082	0	0	2	6	90
STCAT6	4124	4124	Chr13:110015570-112353825	stomach	T098583	G023283	2	0.484966	2.04082	50	1	1	5	91
LINC00443.1	6965	48200	Chr13:110015570-112353825	kich;kirc;kirp	T098648	G023293	2	0.28715	2.04082	0	0	2	6	90
CAT1632	5529	5529	Chr13:110015570-112353825	head_neck	T098883	G023351	2	0.361729	2.04082	0	0	2	6	90
CAT1633.2	2374	28578	Chr13:110015570-112353825	breast;luad	T099413	G023477	2	0.84246	2.04082	0	0	2	6	90
CAT1633.1	7895	16594	Chr13:110015570-112353825	breast	T099417	G023477	2	0.253325	2.04082	0	0	2	6	90
KCCAT490	11934	13947	Chr13:110015570-112353825	kirc	T099619	G023523	2	0.167588	2.04082	50	1	1	5	91
KCCAT230	16829	16986	Chr13:110015570-112353825	kirc	T099947	G023591	2	0.118842	2.04082	0	0	2	6	90
HNCAT231.2	3786	22303	Chr14:37717793-38062448	head_neck	T103048	G024282	2	0.528262	2.04082	0	0	2	6	90
HNCAT231.1	5661	15382	Chr14:37717793-38062448	head_neck	T103060	G024282	2	0.353294	2.04082	0	0	2	6	90
LSCAT94	2842	3065	Chr14:95403326-95667778	lusc	T108436	G025646	2	0.70373	2.04082	0	0	2	10	86
HNCAT156	5614	16893	Chr16:60777-1297720	head_neck	T125816	G029437	2	0.356252	2.04082	0	0	2	7	89
BRCAT259.2	3695	4482	Chr16:60777-1297720	breast	T126061	G029454	2	0.541272	2.04082	100	2	0	5	91
BRCAT259.1	2192	10579	Chr16:60777-1297720	breast	T126062	G029454	2	0.912409	2.04082	100	2	0	5	91
CAT1812	8464	9476	Chr16:60777-1297720	kich	T126159	G029463	2	0.236295	2.04082	0	0	2	7	89
CAT1813.2	7834	9782	Chr16:4832256-5181708	kirp	T126442	G029522	2	0.255297	2.04082	0	0	2	7	89
LACAT239	5016	5016	Chr16:13938102-15148149	luad	T127415	G029743	2	0.398724	2.04082	50	1	1	6	90
CAT1877.1	8576	378328	Chr16:78475408-90287535	thyroid	T136752	G032016	2	0.233209	2.04082	0	0	2	42	54
PRCAT47.1	11599	24643	Chr16:78475408-90287535	prostate	T136792	G032033	2	0.172429	2.04082	50	1	1	41	55
THCAT286.3	2140	5327	Chr16:78475408-90287535	thyroid	T137434	G032208	2	0.934579	2.04082	50	1	1	41	55
THCAT286.2	3841	5485	Chr16:78475408-90287535	thyroid	T137435	G032208	2	0.520698	2.04082	50	1	1	41	55
THCAT286.1	3361	5622	Chr16:78475408-90287535	thyroid	T137436	G032208	2	0.595061	2.04082	50	1	1	41	55
FENDRR.5	16947	43055	Chr16:78475408-90287535	lusc;luad	T137636	G032262	2	0.118015	2.04082	50	1	1	41	55
FENDRR.2	3851	34852	Chr16:78475408-90287535	luad;prostate	T137640	G032262	2	0.519346	2.04082	50	1	1	41	55
FENDRR.1	4096	34927	Chr16:78475408-90287535	luad	T137645	G032262	2	0.488281	2.04082	50	1	1	41	55
KCCAT576	22778	36212	Chr16:78475408-90287535	kirc	T138644	G032433	2	0.087804	2.04082	100	2	0	40	56
CAT1938.2	5339	16013	Chr17:42286037-42366577	thyroid	T148574	G034488	2	0.374602	2.04082	0	0	2	20	76
CAT1938.3	5604	16155	Chr17:42286037-42366577	luad;kich	T148576	G034488	2	0.356888	2.04082	0	0	2	20	76
CAT1958	11395	11395	Chr17:57422235-57654665	kirc	T151603	G035181	2	0.175516	2.04082	50	1	1	5	91
CAT1964.2	3949	5748	Chr17:57422235-57654665	luad;breast;kirc;lusc	T152322	G035338	2	0.506457	2.04082	50	1	1	5	91
CAT1964.1	9319	10686	Chr17:57422235-57654665	breast;luad;kirc;lusc	T152326	G035338	2	0.214615	2.04082	50	1	1	5	91
KCCAT567	8950	40499	Chr17:57422235-57654665	kirc	T152816	G035419	2	0.223464	2.04082	50	1	1	5	91
CAT1968.2	3663	3986	Chr17:57422235-57654665	prostate	T153055	G035480	2	0.546001	2.04082	0	0	2	6	90
CAT1969.2	2815	8968	Chr17:57422235-57654665	kich;thyroid	T153125	G035498	2	0.71048	2.04082	50	1	1	5	91
CAT1971.2	5493	26738	Chr17:57422235-57654665	head_neck	T153298	G035525	2	0.3641	2.04082	50	1	1	5	91
CAT1972.1	7522	17863	Chr17:57422235-57654665	thyroid;breast	T153369	G035537	2	0.265887	2.04082	0	0	2	6	90
BRCAT231	11000	133345	Chr18:42462578-42972189	breast	T161420	G037301	2	0.181818	2.04082	0	0	2	18	78
CAT2014.3	3747	3747	Chr18:42462578-42972189	prostate	T161553	G037329	2	0.53376	2.04082	0	0	2	18	78
LINC00909.2	5207	7795	Chr18:72394789-75815157	prostate	T164137	G038087	2	0.384098	2.04082	0	0	2	16	80
CAT2036.2	3748	5338	Chr18:72394789-75815157	breast;kirp	T164887	G038306	2	0.533618	2.04082	50	1	1	15	81
CAT2036.1	3270	5224	Chr18:72394789-75815157	kirp;breast	T164888	G038306	2	0.611621	2.04082	50	1	1	15	81
SDCBP2-AS1.3	20783	20783	Chr20:13224083-13414125	thyroid	T212433	G049052	2	0.0962325	2.04082	0	0	2	6	90
KCCAT368	11290	11290	Chr20:13224083-13414125	kirc	T212465	G049057	2	0.177148	2.04082	0	0	2	6	90
CAT2138.2	5057	31161	Chr20:13224083-13414125	kirc;breast	T212576	G049069	2	0.395491	2.04082	0	0	2	6	90
KCCAT17.1	5399	6319	Chr20:13224083-13414125	kirc	T213380	G049291	2	0.370439	2.04082	0	0	2	6	90
KCCAT33.2	402	40477	Chr20:13224083-13414125	kirc	T213382	G049296	2	4.97512	2.04082	0	0	2	6	90
BRCAT29.2	4372	9954	Chr20:60377988-62956153	breast	T222467	G051377	2	0.457457	2.04082	0	0	2	6	90
BRCAT29.1	4227	9954	Chr20:60377988-62956153	breast	T222468	G051377	2	0.473149	2.04082	0	0	2	6	90
MIAT.1	4783	14596	Chr22:29287451-29979121	kirc	T231415	G053236	2	0.418148	2.04082	0	0	2	12	84
CAT2236	2931	3066	Chr22:29287451-29979121	lusc;kich	T231742	G053330	2	0.682361	2.04082	50	1	1	11	85
CAT441.1	2880	12996	Chr3:129166377-132425949	kirp	T249715	G057409	2	0.694444	2.04082	0	0	2	15	81
CAT441.2	3694	29701	Chr3:129166377-132425949	kirp;kich	T249717	G057409	2	0.541419	2.04082	0	0	2	15	81
CAT444	12473	12592	Chr3:129166377-132425949	thyroid;breast;kirc;luad	T249831	G057427	2	0.160346	2.04082	0	0	2	15	81
LACAT17	4484	8821	Chr3:129166377-132425949	luad	T250491	G057593	2	0.44603	2.04082	50	1	1	14	82
CAT451	2621	22354	Chr3:129166377-132425949	thyroid	T251008	G057711	2	0.763068	2.04082	50	1	1	14	82
LVCAT28	7661	14901	Chr3:129166377-132425949	liver	T251013	G057714	2	0.261063	2.04082	0	0	2	15	81
LACAT176	2199	6299	Chr4:25311424-29186823	luad	T262748	G060481	2	0.909504	2.04082	50	1	1	15	81
KHCAT380.5	2182	104669	Chr4:122640428-125018883	kich	T270578	G062724	2	0.91659	2.04082	100	2	0	9	87
KHCAT380.3	1302	76207	Chr4:122640428-125018883	kich	T270586	G062724	2	1.5361	2.04082	100	2	0	9	87
KHCAT380.4	315	60915	Chr4:122640428-125018883	kich	T270593	G062724	2	6.34921	2.04082	0	0	2	11	85
CAT582.2	1612	31513	Chr4:122640428-125018883	kich	T270594	G062727	2	1.24069	2.04082	0	0	2	11	85
CAT582.1	7038	9865	Chr4:122640428-125018883	kirc	T270598	G062727	2	0.284172	2.04082	0	0	2	11	85
CAT737.4	7762	17797	Chr5:157250154-175053853	breast;liver	T292184	G068330	2	0.257666	2.04082	50	1	1	7	89
CAT737.3	3625	17775	Chr5:157250154-175053853	breast	T292186	G068330	2	0.551724	2.04082	50	1	1	7	89
CAT737.2	6936	17774	Chr5:157250154-175053853	breast	T292187	G068330	2	0.288351	2.04082	50	1	1	7	89
CAT737.1	4977	10946	Chr5:157250154-175053853	liver;breast	T292189	G068330	2	0.401849	2.04082	50	1	1	7	89
CAT739	3421	26259	Chr5:157250154-175053853	lusc;luad	T292277	G068357	2	0.584624	2.04082	0	0	2	8	88
THCAT120	588	6529	Chr5:157250154-175053853	thyroid	T292445	G068395	2	3.40136	2.04082	0	0	2	8	88
KHCAT123	3793	5405	Chr5:157250154-175053853	kich	T292961	G068568	2	0.527287	2.04082	0	0	2	8	88
KHCAT190	7860	10512	Chr5:157250154-175053853	kich	T294012	G068809	2	0.254453	2.04082	0	0	2	8	88
CAT757.1	5942	7361	Chr5:157250154-175053853	breast	T295335	G069054	2	0.336587	2.04082	50	1	1	7	89
HNCAT9	5107	14194	Chr6:87851165-88089974	head_neck	T307750	G071979	2	0.391619	2.04082	50	1	1	49	47
KHCAT370.1	2566	216513	Chr6:87851165-88089974	kich	T307763	G071980	2	0.779423	2.04082	100	2	0	48	48
PRCAT85.1	16774	122630	Chr8:22897055-24290487	prostate	T340582	G079889	2	0.119232	2.04082	50	1	1	62	34
LSCAT10.1	9458	76827	Chr8:74408802-96307504	lusc	T346125	G081482	2	0.211461	2.04082	50	1	1	33	63
LSCAT10.4	9646	76827	Chr8:74408802-96307504	lusc	T346126	G081482	2	0.20734	2.04082	50	1	1	33	63
LSCAT161	8685	11033	Chr8:74408802-96307504	lusc	T346140	G081487	2	0.230282	2.04082	100	2	0	32	64
LSCAT184	1179	154201	Chr8:74408802-96307504	lusc	T346260	G081520	2	1.69635	2.04082	0	0	2	34	62
CAT1066	5624	19697	Chr8:74408802-96307504	lusc;bladder;luad;prostate;thyroid	T348117	G082065	2	0.355619	2.04082	100	2	0	32	64
CAT1097.3	8617	9232	Chr8:127984435-128258918	lusc	T351178	G082922	2	0.232099	2.04082	50	1	1	31	65
CAT1098.2	13535	20350	Chr8:127984435-128258918	lusc	T351183	G082924	2	0.147765	2.04082	50	1	1	31	65
LACAT160	2934	17599	Chr1:76747576-81364368	luad	T013455	G002936	1	0.340832	1.02041	0	0	1	21	76
CAT120	4940	5433	Chr1:154470507-155013351	thyroid;lusc;prostate;breast;luad	T022332	G004858	1	0.202429	1.02041	100	1	0	7	90
CAT121.1	12343	15041	Chr1:154470507-155013351	kich	T022371	G004865	1	0.0810176	1.02041	0	0	1	8	89
KHCAT115	2222	7614	Chr1:154470507-155013351	kich	T022463	G004875	1	0.450045	1.02041	100	1	0	7	90
CAT122	9412	23867	Chr1:154470507-155013351	kirp;head_neck;luad;kirc;liver	T022591	G004900	1	0.106247	1.02041	100	1	0	7	90
BRCAT140	2991	6233	Chr1:154470507-155013351	breast	T022607	G004905	1	0.334336	1.02041	0	0	1	8	89
KCCAT666	5076	5642	Chr1:180893161-186086607	kirc	T025991	G005712	1	0.197006	1.02041	0	0	1	9	88
BRCAT78.2	7443	7443	Chr1:180893161-186086607	breast	T026174	G005758	1	0.134354	1.02041	0	0	1	9	88
CAT140	3917	4236	Chr1:180893161-186086607	thyroid;prostate;lusc;luad	T026197	G005770	1	0.255297	1.02041	0	0	1	9	88
CAT141.1	763	8445	Chr1:180893161-186086607	breast	T026439	G005828	1	1.31062	1.02041	0	0	1	9	88
CAT144.1	7019	60448	Chr1:180893161-186086607	luad;lusc;head_neck	T026519	G005853	1	0.14247	1.02041	0	0	1	9	88
CAT144.2	4435	60321	Chr1:180893161-186086607	head_neck;luad;lusc	T026520	G005853	1	0.225479	1.02041	0	0	1	9	88
KHCAT254	2025	8658	Chr1:234616191-235576422	kich	T033068	G007505	1	0.493827	1.02041	0	0	1	15	82
KHCAT132	4609	5369	Chr1:234616191-235576422	kich	T033071	G007506	1	0.216967	1.02041	100	1	0	14	83
CAT188.4	6540	6540	Chr1:234616191-235576422	kich	T033245	G007530	1	0.152905	1.02041	0	0	1	15	82
CAT189.1	4175	6844	Chr1:234616191-235576422	thyroid	T033266	G007536	1	0.239521	1.02041	100	1	0	14	83
THCAT478	831	831	Chr1:240095692-244125754	thyroid	T033642	G007624	1	1.20337	1.02041	0	0	1	7	90
CAT193.2	2937	21740	Chr1:240095692-244125754	luad;breast	T034020	G007731	1	0.340483	1.02041	0	0	1	7	90
CAT193.1	4467	14378	Chr1:240095692-244125754	luad	T034024	G007731	1	0.223864	1.02041	0	0	1	7	90
THCAT383	22417	22417	Chr1:240095692-244125754	thyroid	T034479	G007830	1	0.044609	1.02041	0	0	1	7	90
KHCAT373	5862	6514	Chr10:55860237-66087527	kich	T042002	G009620	1	0.17059	1.02041	0	0	1	9	88
CAT1260.2	8217	11296	Chr10:55860237-66087527	lusc;head_neck	T042128	G009656	1	0.121699	1.02041	0	0	1	9	88
CAT1260.1	1174	198947	Chr10:55860237-66087527	liver	T042149	G009656	1	0.851789	1.02041	0	0	1	9	88
CAT1260.3	1032	199090	Chr10:55860237-66087527	liver	T042152	G009656	1	0.968992	1.02041	0	0	1	9	88
CAT1261.3	2916	7869	Chr10:55860237-66087527	thyroid	T042189	G009665	1	0.342936	1.02041	0	0	1	9	88
CAT1261.4	4587	25575	Chr10:55860237-66087527	thyroid	T042191	G009665	1	0.218007	1.02041	100	1	0	8	89
THCAT35.3	903	63560	Chr10:55860237-66087527	thyroid	T042208	G009674	1	1.10742	1.02041	0	0	1	9	88
THCAT35.1	4123	16917	Chr10:55860237-66087527	thyroid	T042214	G009674	1	0.242542	1.02041	0	0	1	9	88
THCAT35.2	1945	13646	Chr10:55860237-66087527	thyroid	T042216	G009674	1	0.514139	1.02041	0	0	1	9	88
KHCAT271	1421	7144	Chr10:55860237-66087527	kich	T042500	G009765	1	0.70373	1.02041	0	0	1	9	88
CAT1266.1	9957	10540	Chr10:55860237-66087527	liver	T042672	G009825	1	0.100432	1.02041	0	0	1	9	88
CAT1266.2	9363	39040	Chr10:55860237-66087527	liver;head_neck	T042675	G009825	1	0.106803	1.02041	0	0	1	9	88
KHCAT353	4273	92097	Chr10:55860237-66087527	kich	T042715	G009830	1	0.234028	1.02041	100	1	0	8	89
WT1-AS.11	7286	12227	Chr11:33067148-36111681	kich	T056748	G013129	1	0.13725	1.02041	0	0	1	14	83
BRCAT310	6635	6635	Chr11:33067148-36111681	breast	T056894	G013165	1	0.150716	1.02041	0	0	1	14	83
CAT1349	5389	5389	Chr11:33067148-36111681	breast	T056917	G013167	1	0.185563	1.02041	100	1	0	13	84
KCCAT508	2342	2342	Chr11:74925576-75510184	kirc	T062323	G014380	1	0.426985	1.02041	0	0	1	7	90
THCAT620	12503	12503	Chr11:90604351-92842409	thyroid	T062414	G014398	1	0.0799808	1.02041	0	0	1	7	90
CAT1381	6977	7146	Chr11:90604351-92842409	stomach;lusc;head_neck	T062673	G014454	1	0.143328	1.02041	0	0	1	7	90
KCCAT623	23664	31603	Chr11:90604351-92842409	kirc	T062680	G014459	1	0.0422583	1.02041	100	1	0	6	91
BRCAT8.1	1891	9159	Chr11:90604351-92842409	breast	T062724	G014468	1	0.528821	1.02041	0	0	1	7	90
BRCAT8.2	2720	7402	Chr11:90604351-92842409	breast	T062730	G014468	1	0.367647	1.02041	0	0	1	7	90
BRCAT9.3	7401	7499	Chr11:90604351-92842409	breast	T062747	G014470	1	0.135117	1.02041	0	0	1	7	90
CAT1384.2	5008	11174	Chr11:90604351-92842409	head_neck;breast	T062875	G014507	1	0.199681	1.02041	100	1	0	6	91
CAT1384.3	8193	11213	Chr11:90604351-92842409	kirc	T062878	G014507	1	0.122055	1.02041	100	1	0	6	91
HNCAT73	3483	16161	Chr11:90604351-92842409	head_neck	T062903	G014508	1	0.287109	1.02041	0	0	1	7	90
CAT1387	3800	16604	Chr11:90604351-92842409	prostate	T063059	G014549	1	0.263158	1.02041	0	0	1	7	90
LACAT40	3235	3235	Chr11:90604351-92842409	luad	T063079	G014555	1	0.309119	1.02041	100	1	0	6	91
CAT1391	7090	7160	Chr11:90604351-92842409	kirc	T063682	G014655	1	0.141044	1.02041	0	0	1	7	90
CAT1392	23551	23551	Chr11:90604351-92842409	kirc	T063691	G014657	1	0.042461	1.02041	0	0	1	7	90
CAT1397	4975	5641	Chr11:90604351-92842409	lusc;luad	T064081	G014742	1	0.201005	1.02041	0	0	1	7	90
CAT1401	13179	13179	Chr11:90604351-92842409	head_neck	T064299	G014801	1	0.0758783	1.02041	0	0	1	7	90
LACAT204	3235	3235	Chr11:90604351-92842409	luad	T064315	G014805	1	0.309119	1.02041	0	0	1	7	90
LSCAT42	2451	36056	Chr11:90604351-92842409	lusc	T064677	G014888	1	0.407997	1.02041	0	0	1	7	90
KHCAT110.2	5404	21017	Chr11:90604351-92842409	kich	T064777	G014915	1	0.185048	1.02041	0	0	1	7	90
KHCAT110.1	3130	32008	Chr11:90604351-92842409	kich	T064780	G014915	1	0.319489	1.02041	0	0	1	7	90
HNCAT81	1098	34246	Chr11:90604351-92842409	head_neck	T065239	G015025	1	0.910747	1.02041	0	0	1	7	90
THCAT278.2	2107	41562	Chr11:90604351-92842409	thyroid	T065266	G015037	1	0.474608	1.02041	0	0	1	7	90
THCAT130	4404	76746	Chr11:90604351-92842409	thyroid	T065467	G015088	1	0.227066	1.02041	0	0	1	7	90
LSCAT133	4248	44735	Chr11:90604351-92842409	lusc	T065930	G015216	1	0.235405	1.02041	0	0	1	7	90
CAT1413	2129	74879	Chr11:90604351-92842409	head_neck	T066064	G015259	1	0.469704	1.02041	100	1	0	6	91
CAT1423	4520	16363	Chr11:113842999-114821035	liver;breast	T067636	G015692	1	0.221239	1.02041	100	1	0	15	82
CAT1424.2	6477	10858	Chr11:113842999-114821035	head_neck	T067650	G015693	1	0.154392	1.02041	0	0	1	16	81
CAT1424.1	5224	15116	Chr11:113842999-114821035	head_neck	T067651	G015693	1	0.191424	1.02041	0	0	1	16	81
CAT1424.3	7228	7228	Chr11:113842999-114821035	breast	T067652	G015693	1	0.138351	1.02041	0	0	1	16	81
CAT1425.2	5627	5711	Chr11:113842999-114821035	liver;kirc;breast	T067663	G015696	1	0.177715	1.02041	100	1	0	15	82
KCCAT27.3	20192	27790	Chr11:113842999-114821035	kirc	T067669	G015697	1	0.0495246	1.02041	0	0	1	16	81
KCCAT27.1	16182	16182	Chr11:113842999-114821035	kirc	T067679	G015697	1	0.0617971	1.02041	100	1	0	15	82
THCAT113.2	532	44873	Chr11:113842999-114821035	thyroid	T067768	G015726	1	1.8797	1.02041	100	1	0	15	82
LSCAT234	4050	4050	Chr12:12862807-12874657	lusc	T074212	G017046	1	0.246914	1.02041	0	0	1	28	69
CAT1560.1	1428	23655	Chr12:97761899-98710313	prostate	T084241	G019523	1	0.70028	1.02041	0	0	1	6	91
LVCAT53	624	14731	Chr12:97761899-98710313	liver	T084495	G019598	1	1.60256	1.02041	100	1	0	5	92
LACAT227	3401	6190	Chr12:97761899-98710313	luad	T085169	G019748	1	0.294031	1.02041	100	1	0	5	92
LACAT13.1	6676	11616	Chr12:97761899-98710313	luad	T085375	G019798	1	0.14979	1.02041	100	1	0	5	92
LACAT13.3	3243	3491	Chr12:97761899-98710313	luad	T085379	G019798	1	0.308356	1.02041	100	1	0	5	92
LACAT13.2	4975	17497	Chr12:97761899-98710313	luad	T085380	G019798	1	0.201005	1.02041	100	1	0	5	92
BRCAT268	1994	2251	Chr12:97761899-98710313	breast	T085500	G019824	1	0.501505	1.02041	0	0	1	6	91
CAT1564	4645	4699	Chr12:97761899-98710313	kirc	T085537	G019836	1	0.215285	1.02041	0	0	1	6	91
KCCAT198.3	7648	7648	Chr12:97761899-98710313	kirc	T085587	G019854	1	0.130753	1.02041	0	0	1	6	91
KCCAT198.2	4176	25778	Chr12:97761899-98710313	kirc	T085590	G019854	1	0.239464	1.02041	0	0	1	6	91
KCCAT198.1	7704	26284	Chr12:97761899-98710313	kirc	T085591	G019854	1	0.129803	1.02041	0	0	1	6	91
LACAT222	8829	13016	Chr12:97761899-98710313	luad	T085684	G019871	1	0.113263	1.02041	100	1	0	5	92
CAT1566.3	3757	21091	Chr12:97761899-98710313	kirc;kich	T085741	G019890	1	0.26617	1.02041	0	0	1	6	91
CAT1567	2403	2403	Chr12:97761899-98710313	prostate;breast	T085771	G019896	1	0.416146	1.02041	0	0	1	6	91
KCCAT597	12572	12572	Chr12:131272250-133155338	kirc	T089995	G020826	1	0.0795418	1.02041	0	0	1	17	80
CAT1582.2	7887	8171	Chr12:131272250-133155338	prostate	T090144	G020843	1	0.126791	1.02041	0	0	1	17	80
CAT1582.1	6776	7886	Chr12:131272250-133155338	kich	T090145	G020843	1	0.14758	1.02041	0	0	1	17	80
CAT1583	8437	21059	Chr13:19026949-31795386	lusc;thyroid;luad	T090882	G020958	1	0.118526	1.02041	0	0	1	9	88
SACS-AS1	3424	3424	Chr13:19026949-31795386	breast	T091435	G021122	1	0.292056	1.02041	0	0	1	9	88
CAT1591	16567	16567	Chr13:19026949-31795386	kirc	T092175	G021331	1	0.060361	1.02041	0	0	1	9	88
KHCAT13	6003	6326	Chr13:19026949-31795386	kich	T092274	G021372	1	0.166583	1.02041	0	0	1	9	88
LINC00365	3683	6930	Chr13:19026949-31795386	stomach	T092309	G021383	1	0.271518	1.02041	0	0	1	9	88
CAT1593.1	2028	11408	Chr13:19026949-31795386	breast	T092369	G021404	1	0.493097	1.02041	0	0	1	9	88
LINC01058	4725	6996	Chr13:19026949-31795386	kich;breast;thyroid;prostate	T092371	G021405	1	0.21164	1.02041	0	0	1	9	88
CAT1606	1935	38259	Chr13:46087905-46710200	liver;kirc;kirp	T093889	G021816	1	0.516796	1.02041	0	0	1	47	50
CAT1608	3259	3259	Chr13:46087905-46710200	lusc;luad	T094097	G021858	1	0.306843	1.02041	0	0	1	47	50
CAT1625.1	4997	6217	Chr13:110015570-112353825	kich	T097865	G023034	1	0.20012	1.02041	0	0	1	6	91
CAT1625.2	4920	5366	Chr13:110015570-112353825	breast;kich	T097866	G023034	1	0.203252	1.02041	0	0	1	6	91
KPCAT92	6710	7391	Chr13:110015570-112353825	kirp	T097995	G023077	1	0.149031	1.02041	100	1	0	5	92
THCAT32	1789	82158	Chr13:110015570-112353825	thyroid	T098001	G023078	1	0.558971	1.02041	0	0	1	6	91
CAT1626	14080	14201	Chr13:110015570-112353825	prostate	T098015	G023083	1	0.0710227	1.02041	100	1	0	5	92
DOCK9-AS2	2091	2091	Chr13:110015570-112353825	thyroid	T098079	G023109	1	0.47824	1.02041	0	0	1	6	91
CAT1628	6895	7137	Chr13:110015570-112353825	kirc	T098145	G023131	1	0.145033	1.02041	0	0	1	6	91
CAT1629.2	3834	21138	Chr13:110015570-112353825	lusc;kirc;luad	T098209	G023160	1	0.260824	1.02041	0	0	1	6	91
LSCAT75.1	16878	18114	Chr13:110015570-112353825	lusc	T098551	G023276	1	0.0592487	1.02041	0	0	1	6	91
STCAT1	12321	12321	Chr13:110015570-112353825	stomach	T098581	G023282	1	0.0811622	1.02041	0	0	1	6	91
LINC00460.1	1391	3221	Chr13:110015570-112353825	head_neck;luad;thyroid	T098602	G023284	1	0.718907	1.02041	0	0	1	6	91
LINC00460.2	2108	3132	Chr13:110015570-112353825	head_neck	T098608	G023284	1	0.474383	1.02041	0	0	1	6	91
CAT1630.2	1252	45915	Chr13:110015570-112353825	head_neck	T098635	G023293	1	0.798722	1.02041	0	0	1	6	91
CAT1630.3	3143	10395	Chr13:110015570-112353825	head_neck	T098638	G023293	1	0.318167	1.02041	0	0	1	6	91
LSCAT91	2326	2548	Chr13:110015570-112353825	lusc	T098692	G023309	1	0.429923	1.02041	0	0	1	6	91
MYO16-AS1	4439	10044	Chr13:110015570-112353825	luad	T098850	G023351	1	0.225276	1.02041	0	0	1	6	91
KCCAT529	5572	24183	Chr13:110015570-112353825	kirc	T099075	G023392	1	0.179469	1.02041	0	0	1	6	91
CAT1655	1169	1797	Chr14:37717793-38062448	breast	T103126	G024299	1	0.855432	1.02041	0	0	1	6	91
KHCAT294	5415	46943	Chr14:68288580-68934690	kich	T106281	G025109	1	0.184672	1.02041	0	0	1	11	86
CAT1694.2	5612	69745	Chr14:95403326-95667778	liver	T108066	G025527	1	0.17819	1.02041	0	0	1	10	87
CAT1694.3	1604	13942	Chr14:95403326-95667778	thyroid	T108070	G025527	1	0.623441	1.02041	0	0	1	10	87
LSCAT4.2	976	8862	Chr14:95403326-95667778	lusc	T108433	G025645	1	1.02459	1.02041	0	0	1	10	87
LSCAT4.1	3575	8117	Chr14:95403326-95667778	lusc	T108435	G025645	1	0.27972	1.02041	0	0	1	10	87
LVCAT43	6059	77270	Chr14:95403326-95667778	liver	T108627	G025697	1	0.165044	1.02041	0	0	1	10	87
THCAT584.1	3469	3697	Chr14:95403326-95667778	thyroid	T108899	G025786	1	0.288268	1.02041	0	0	1	10	87
THCAT584.2	6948	6948	Chr14:95403326-95667778	thyroid	T108900	G025786	1	0.143926	1.02041	0	0	1	10	87
THCAT329	1002	1002	Chr14:95403326-95667778	thyroid	T108902	G025788	1	0.998004	1.02041	0	0	1	10	87
THCAT217.2	4753	5274	Chr14:95403326-95667778	thyroid	T109151	G025845	1	0.210393	1.02041	0	0	1	10	87
THCAT217.1	5481	5481	Chr14:95403326-95667778	thyroid	T109153	G025845	1	0.182448	1.02041	0	0	1	10	87
CAT1696	24791	24791	Chr14:95403326-95667778	thyroid	T109219	G025861	1	0.0403372	1.02041	0	0	1	10	87
LVCAT75	2323	57331	Chr14:95403326-95667778	liver	T109441	G025902	1	0.430478	1.02041	0	0	1	10	87
KHCAT257	5984	5984	Chr14:95403326-95667778	kich	T109790	G025990	1	0.167112	1.02041	0	0	1	10	87
CAT1754	2381	3453	Chr15:57500944-58465754	prostate;breast	T117279	G027664	1	0.419992	1.02041	0	0	1	15	82
KCCAT578	6298	6298	Chr16:60777-1297720	kirc	T124030	G029163	1	0.158781	1.02041	0	0	1	7	90
CAT1801	15731	19857	Chr16:60777-1297720	thyroid;kirc;head_neck;kirp	T124682	G029244	1	0.0635687	1.02041	0	0	1	7	90
KHCAT219	5734	6729	Chr16:60777-1297720	kich	T124813	G029269	1	0.174398	1.02041	0	0	1	7	90
CAT1808	2980	7812	Chr16:60777-1297720	luad;lusc	T125427	G029373	1	0.33557	1.02041	100	1	0	6	91
HNCAT232	681	1988	Chr16:60777-1297720	head_neck	T125569	G029405	1	1.46843	1.02041	0	0	1	7	90
THCAT148	2986	6636	Chr16:60777-1297720	thyroid	T125750	G029428	1	0.334896	1.02041	0	0	1	7	90
BRCAT132	2140	4492	Chr16:60777-1297720	breast	T125980	G029445	1	0.46729	1.02041	0	0	1	7	90
PRCAT204	2487	7686	Chr16:4832256-5181708	prostate	T126462	G029525	1	0.402091	1.02041	100	1	0	6	91
HNCAT28.1	7846	25403	Chr16:4832256-5181708	head_neck	T126764	G029579	1	0.127453	1.02041	0	0	1	7	90
HNCAT28.2	10120	25403	Chr16:4832256-5181708	head_neck	T126765	G029579	1	0.0988142	1.02041	0	0	1	7	90
LACAT130	4052	4052	Chr16:13938102-15148149	luad	T127413	G029741	1	0.246792	1.02041	0	0	1	7	90
THCAT538	5629	5629	Chr16:13938102-15148149	thyroid	T127444	G029757	1	0.177651	1.02041	0	0	1	7	90
BRCAT114	779	216311	Chr16:13938102-15148149	breast	T127555	G029788	1	1.2837	1.02041	0	0	1	7	90
KHCAT49	5793	5883	Chr16:13938102-15148149	kich	T127664	G029827	1	0.172622	1.02041	0	0	1	7	90
KHCAT39	5167	5689	Chr16:13938102-15148149	kich	T127665	G029828	1	0.193536	1.02041	0	0	1	7	90
BRCAT123	4268	4268	Chr16:13938102-15148149	breast	T127824	G029875	1	0.234302	1.02041	100	1	0	6	91
CAT1873	4367	25711	Chr16:78475408-90287535	breast	T136494	G031959	1	0.22899	1.02041	100	1	0	41	56
CAT1874.3	8622	9168	Chr16:78475408-90287535	prostate;breast	T136592	G031986	1	0.115982	1.02041	100	1	0	41	56
CAT1874.2	8620	9168	Chr16:78475408-90287535	prostate;breast	T136593	G031986	1	0.116009	1.02041	100	1	0	41	56
CAT1874.1	7575	9198	Chr16:78475408-90287535	breast;prostate	T136596	G031986	1	0.132013	1.02041	100	1	0	41	56
KHCAT201	2022	2022	Chr16:78475408-90287535	kich	T136947	G032076	1	0.49456	1.02041	100	1	0	41	56
CAT1880	1491	1491	Chr16:78475408-90287535	thyroid	T137234	G032154	1	0.670691	1.02041	0	0	1	42	55
KCCAT592	6483	28311	Chr16:78475408-90287535	kirc	T137269	G032157	1	0.15425	1.02041	100	1	0	41	56
CAT1881.2	6385	27435	Chr16:78475408-90287535	kirp	T137362	G032189	1	0.156617	1.02041	0	0	1	42	55
CAT1881.1	7929	27440	Chr16:78475408-90287535	kirp;prostate	T137363	G032189	1	0.126119	1.02041	0	0	1	42	55
CAT1883.2	6131	11571	Chr16:78475408-90287535	luad	T137573	G032248	1	0.163106	1.02041	0	0	1	42	55
CAT1883.1	1236	23211	Chr16:78475408-90287535	luad;prostate;lusc	T137575	G032248	1	0.809061	1.02041	0	0	1	42	55
LINC01082	4089	7188	Chr16:78475408-90287535	luad;lusc;bladder;prostate	T137578	G032237	1	0.244559	1.02041	0	0	1	42	55
FENDRR.4	13130	30780	Chr16:78475408-90287535	lusc;liver;luad;bladder;prostate	T137658	G032262	1	0.0761615	1.02041	100	1	0	41	56
KHCAT142	8549	8549	Chr16:78475408-90287535	kich	T137853	G032302	1	0.116973	1.02041	0	0	1	42	55
HNCAT140	3782	3782	Chr16:78475408-90287535	head_neck	T138052	G032338	1	0.26441	1.02041	0	0	1	42	55
CAT1884.5	5478	6484	Chr16:78475408-90287535	stomach;head_neck;breast	T138053	G032339	1	0.182548	1.02041	0	0	1	42	55
CAT1884.2	2686	9953	Chr16:78475408-90287535	head_neck	T138055	G032339	1	0.372301	1.02041	0	0	1	42	55
CAT1884.3	3621	10143	Chr16:78475408-90287535	breast;head_neck	T138056	G032339	1	0.276167	1.02041	0	0	1	42	55
CAT1884.4	3780	10164	Chr16:78475408-90287535	breast	T138057	G032339	1	0.26455	1.02041	0	0	1	42	55
CAT1884.7	3779	10164	Chr16:78475408-90287535	breast	T138058	G032339	1	0.26462	1.02041	0	0	1	42	55
CAT1884.1	3184	10440	Chr16:78475408-90287535	head_neck	T138060	G032339	1	0.31407	1.02041	0	0	1	42	55
CAT1886.2	5592	34772	Chr16:78475408-90287535	head_neck	T138153	G032344	1	0.178827	1.02041	100	1	0	41	56
CAT1938.4	5460	8888	Chr17:42286037-42366577	kich	T148568	G034488	1	0.18315	1.02041	0	0	1	20	77
CAT1938.1	6179	9290	Chr17:42286037-42366577	kich	T148570	G034488	1	0.161838	1.02041	0	0	1	20	77
LACAT210	9030	19362	Chr17:57422235-57654665	luad	T151540	G035153	1	0.110742	1.02041	100	1	0	5	92
CAT1957.1	1013	1013	Chr17:57422235-57654665	head_neck;luad;liver;breast;lusc;kirc	T151551	G035158	1	0.987167	1.02041	0	0	1	6	91
CAT1957.2	494	1326	Chr17:57422235-57654665	lusc;luad;breast;head_neck	T151552	G035158	1	2.02429	1.02041	0	0	1	6	91
CAT1961.2	3119	13084	Chr17:57422235-57654665	luad	T151780	G035230	1	0.320616	1.02041	0	0	1	6	91
CAT1962	2842	2842	Chr17:57422235-57654665	thyroid	T151854	G035248	1	0.351865	1.02041	0	0	1	6	91
THCAT91	1880	58775	Chr17:57422235-57654665	thyroid	T152001	G035279	1	0.531915	1.02041	0	0	1	6	91
CAT1966.1	5697	7268	Chr17:57422235-57654665	kirc	T152336	G035345	1	0.175531	1.02041	0	0	1	6	91
CAT1966.2	5823	7524	Chr17:57422235-57654665	kirc	T152337	G035345	1	0.171733	1.02041	0	0	1	6	91
KHCAT438.3	1675	21869	Chr17:57422235-57654665	kich	T152898	G035456	1	0.597015	1.02041	0	0	1	6	91
KHCAT438.1	4828	18821	Chr17:57422235-57654665	kich	T152900	G035456	1	0.207125	1.02041	0	0	1	6	91
KCCAT107	4223	4223	Chr17:57422235-57654665	kirc	T152907	G035459	1	0.236798	1.02041	0	0	1	6	91
LACAT7.2	11310	16516	Chr17:57422235-57654665	luad	T153007	G035476	1	0.0884173	1.02041	100	1	0	5	92
KCCAT325	14494	14494	Chr17:57422235-57654665	kirc	T153065	G035482	1	0.0689941	1.02041	0	0	1	6	91
CAT1969.3	2358	2358	Chr17:57422235-57654665	thyroid	T153124	G035498	1	0.424088	1.02041	0	0	1	6	91
CAT1969.1	5890	5890	Chr17:57422235-57654665	thyroid	T153126	G035498	1	0.169779	1.02041	100	1	0	5	92
BRCAT236	5331	5469	Chr17:57422235-57654665	breast	T153267	G035523	1	0.187582	1.02041	0	0	1	6	91
THCAT45.2	3799	20683	Chr17:57422235-57654665	thyroid	T153268	G035524	1	0.263227	1.02041	0	0	1	6	91
CAT1971.4	2205	2205	Chr17:57422235-57654665	thyroid	T153271	G035525	1	0.453515	1.02041	0	0	1	6	91
THCAT45.1	1708	3837	Chr17:57422235-57654665	thyroid	T153272	G035524	1	0.58548	1.02041	0	0	1	6	91
LINC01028.1	2829	18603	Chr17:57422235-57654665	breast	T153339	G035534	1	0.353482	1.02041	0	0	1	6	91
LINC01028.3	2405	18061	Chr17:57422235-57654665	head_neck;luad;breast	T153340	G035534	1	0.4158	1.02041	0	0	1	6	91
LINC01028.2	1026	8763	Chr17:57422235-57654665	breast	T153341	G035534	1	0.974659	1.02041	0	0	1	6	91
BRCAT273	5581	5581	Chr17:57422235-57654665	breast	T153359	G035532	1	0.179179	1.02041	0	0	1	6	91
CAT1991	3842	8815	Chr18:2565103-3788627	kirc;kirp	T157695	G036322	1	0.260281	1.02041	0	0	1	12	85
CAT1994	5857	10735	Chr18:2565103-3788627	luad;breast;head_neck;lusc	T157813	G036360	1	0.170736	1.02041	0	0	1	12	85
CAT1995	4125	16344	Chr18:2565103-3788627	lusc;head_neck	T157820	G036361	1	0.242424	1.02041	0	0	1	12	85
LVCAT22	2972	10954	Chr18:42462578-42972189	liver	T161474	G037323	1	0.336474	1.02041	0	0	1	18	79
CAT2014.2	5896	6277	Chr18:42462578-42972189	kich	T161512	G037329	1	0.169607	1.02041	0	0	1	18	79
CAT2030	5778	13413	Chr18:72394789-75815157	prostate;thyroid	T164230	G038115	1	0.17307	1.02041	100	1	0	15	82
PRCAT201	3342	16520	Chr18:72394789-75815157	prostate	T164359	G038158	1	0.299222	1.02041	0	0	1	16	81
BRCAT108.3	5271	6234	Chr18:72394789-75815157	breast	T164389	G038165	1	0.189717	1.02041	0	0	1	16	81
BRCAT108.4	5509	6234	Chr18:72394789-75815157	breast	T164391	G038165	1	0.181521	1.02041	0	0	1	16	81
BRCAT108.2	5690	6264	Chr18:72394789-75815157	breast	T164395	G038165	1	0.175747	1.02041	0	0	1	16	81
BRCAT108.1	3769	6296	Chr18:72394789-75815157	breast	T164398	G038165	1	0.265322	1.02041	0	0	1	16	81
CAT2032	5175	5950	Chr18:72394789-75815157	lusc	T164426	G038175	1	0.193237	1.02041	0	0	1	16	81
CAT2037.1	2623	19901	Chr18:72394789-75815157	kich	T165055	G038336	1	0.381243	1.02041	100	1	0	15	82
KHCAT14.1	5814	26366	Chr2:135650766-137236335	kich	T199778	G046064	1	0.171999	1.02041	0	0	1	16	81
THCAT405	3472	4678	Chr2:135650766-137236335	thyroid	T199818	G046074	1	0.288018	1.02041	0	0	1	16	81
THCAT72	1880	5714	Chr2:135650766-137236335	thyroid	T199854	G046083	1	0.531915	1.02041	100	1	0	15	82
CAT313.5	3554	32291	Chr2:135650766-137236335	kirc;lusc	T199999	G046116	1	0.281373	1.02041	0	0	1	16	81
CAT313.4	3674	32229	Chr2:135650766-137236335	kirc	T200000	G046116	1	0.272183	1.02041	0	0	1	16	81
CAT313.3	1782	32221	Chr2:135650766-137236335	kirc	T200004	G046116	1	0.561167	1.02041	0	0	1	16	81
CAT313.1	4601	6588	Chr2:135650766-137236335	kirc	T200009	G046116	1	0.217344	1.02041	0	0	1	16	81
KCCAT409	9800	10118	Chr2:135650766-137236335	kirc	T200023	G046121	1	0.102041	1.02041	0	0	1	16	81
CAT2138.1	13140	17307	Chr20:13224083-13414125	kich	T212597	G049069	1	0.0761035	1.02041	0	0	1	6	91
UBOX5-AS1.2	10683	10683	Chr20:13224083-13414125	thyroid	T212862	G049134	1	0.0936067	1.02041	0	0	1	6	91
KCCAT33.1	10246	38751	Chr20:13224083-13414125	kirc	T213381	G049296	1	0.0975991	1.02041	0	0	1	6	91
KCCAT346	992	10132	Chr20:13224083-13414125	kirc	T213539	G049338	1	1.00806	1.02041	0	0	1	6	91
CAT2143.1	2548	60397	Chr20:13224083-13414125	kich;stomach	T213658	G049367	1	0.392465	1.02041	0	0	1	6	91
CAT2143.2	2815	25086	Chr20:13224083-13414125	kich	T213659	G049367	1	0.35524	1.02041	0	0	1	6	91
PRCAT137	2498	127811	Chr20:13224083-13414125	prostate	T213701	G049379	1	0.40032	1.02041	100	1	0	5	92
CAT2144.2	13611	14423	Chr20:13224083-13414125	thyroid;breast	T213936	G049454	1	0.07347	1.02041	0	0	1	6	91
CAT2144.1	6399	8482	Chr20:13224083-13414125	thyroid	T213937	G049454	1	0.156274	1.02041	0	0	1	6	91
THCAT502	11794	11794	Chr20:13224083-13414125	thyroid	T214237	G049542	1	0.0847889	1.02041	0	0	1	6	91
THCAT142	1116	2461	Chr20:60377988-62956153	thyroid	T221392	G051193	1	0.896057	1.02041	0	0	1	6	91
BRCAT127	3504	8737	Chr20:60377988-62956153	breast	T221671	G051273	1	0.285388	1.02041	0	0	1	6	91
PRCAT248	3306	4864	Chr20:60377988-62956153	prostate	T221777	G051293	1	0.30248	1.02041	0	0	1	6	91
CAT2188	1631	1991	Chr20:60377988-62956153	head_neck;lusc;kich	T221958	G051308	1	0.613121	1.02041	0	0	1	6	91
KPCAT86	9343	9343	Chr20:60377988-62956153	kirp	T222340	G051364	1	0.107032	1.02041	0	0	1	6	91
KCCAT274.1	3364	7205	Chr21:40053880-40195918	kirc	T226222	G052263	1	0.297265	1.02041	100	1	0	29	68
KCCAT274.2	3660	7190	Chr21:40053880-40195918	kirc	T226223	G052263	1	0.273224	1.02041	100	1	0	29	68
KCCAT336.1	2259	3446	Chr21:40053880-40195918	kirc	T226224	G052261	1	0.442674	1.02041	100	1	0	29	68
BRCAT216	11109	11109	Chr22:29287451-29979121	breast	T231252	G053199	1	0.0900171	1.02041	0	0	1	12	85
BRCAT125	2930	11945	Chr22:29287451-29979121	breast	T231500	G053269	1	0.341297	1.02041	0	0	1	12	85
CAT2232	4064	14017	Chr22:29287451-29979121	kirp;kich	T231524	G053279	1	0.246063	1.02041	0	0	1	12	85
CAT2235.1	933	45900	Chr22:29287451-29979121	thyroid	T231704	G053314	1	1.07181	1.02041	0	0	1	12	85
HNCAT57	354	354	Chr22:29287451-29979121	head_neck	T231946	G053369	1	2.82486	1.02041	0	0	1	12	85
CAT2259.2	8378	16177	Chr22:46749225-46956691	breast	T235524	G054166	1	0.11936	1.02041	0	0	1	14	83
BRCAT241.1	3565	9274	Chr3:129166377-132425949	breast	T249699	G057408	1	0.280505	1.02041	0	0	1	15	82
BRCAT241.2	4214	9541	Chr3:129166377-132425949	breast	T249702	G057408	1	0.237304	1.02041	0	0	1	15	82
CAT445	3363	3486	Chr3:129166377-132425949	luad;prostate;lusc	T249970	G057472	1	0.297354	1.02041	100	1	0	14	83
CAT446.1	5152	6437	Chr3:129166377-132425949	kich;prostate;luad	T250066	G057497	1	0.194099	1.02041	0	0	1	15	82
CAT446.2	4726	6437	Chr3:129166377-132425949	kich	T250067	G057497	1	0.211595	1.02041	0	0	1	15	82
TMCC1-AS1.1	4124	15669	Chr3:129166377-132425949	kirc	T250429	G057577	1	0.242483	1.02041	100	1	0	14	83
CAT449	5472	28601	Chr3:129166377-132425949	luad;breast	T250804	G057650	1	0.182749	1.02041	0	0	1	15	82
CAT531	753	7515	Chr4:25311424-29186823	luad;lusc	T262653	G060444	1	1.32802	1.02041	0	0	1	16	81
CAT532	4920	4920	Chr4:25311424-29186823	bladder;thyroid;luad;lusc	T262687	G060458	1	0.203252	1.02041	0	0	1	16	81
KHCAT380.1	3146	45065	Chr4:122640428-125018883	kich	T270583	G062724	1	0.317864	1.02041	100	1	0	10	87
CAT610	8189	8189	Chr4:177366483-179157773	breast;luad;lusc;liver	T275023	G063898	1	0.122115	1.02041	0	0	1	14	83
KCCAT706	1641	12676	Chr5:6651487-7463463	kirc	T278745	G064660	1	0.609385	1.02041	0	0	1	10	87
THCAT381.1	2242	19846	Chr5:68321745-71782174	thyroid	T284067	G066222	1	0.44603	1.02041	0	0	1	26	71
HNCAT214	1790	75866	Chr5:68321745-71782174	head_neck	T284161	G066241	1	0.558659	1.02041	0	0	1	26	71
KCCAT96	5541	5541	Chr5:157250154-175053853	kirc	T291158	G068057	1	0.180473	1.02041	0	0	1	8	89
MIR143HG.7	9956	12444	Chr5:157250154-175053853	breast	T291206	G068066	1	0.100442	1.02041	100	1	0	7	90
KCCAT238	3335	3335	Chr5:157250154-175053853	kirc	T291304	G068094	1	0.29985	1.02041	0	0	1	8	89
CAT733.2	1732	2024	Chr5:157250154-175053853	luad;breast;lusc	T291552	G068135	1	0.577367	1.02041	100	1	0	7	90
THCAT523	2071	2071	Chr5:157250154-175053853	thyroid	T291825	G068209	1	0.482859	1.02041	0	0	1	8	89
THCAT212	5804	5804	Chr5:157250154-175053853	thyroid	T291896	G068240	1	0.172295	1.02041	100	1	0	7	90
CAT735	3371	3371	Chr5:157250154-175053853	kirp;kirc	T291995	G068270	1	0.296648	1.02041	100	1	0	7	90
KCCAT386	2419	2419	Chr5:157250154-175053853	kirc	T292019	G068276	1	0.413394	1.02041	100	1	0	7	90
THCAT53.2	2316	7561	Chr5:157250154-175053853	thyroid	T292411	G068389	1	0.431779	1.02041	0	0	1	8	89
THCAT53.3	3289	7561	Chr5:157250154-175053853	thyroid	T292412	G068389	1	0.304044	1.02041	0	0	1	8	89
THCAT53.4	3682	7561	Chr5:157250154-175053853	thyroid	T292415	G068389	1	0.271592	1.02041	0	0	1	8	89
THCAT53.1	2426	37476	Chr5:157250154-175053853	thyroid	T292416	G068389	1	0.412201	1.02041	0	0	1	8	89
CAT740	8328	8328	Chr5:157250154-175053853	breast;luad	T292865	G068537	1	0.120077	1.02041	100	1	0	7	90
KHCAT107	5612	17103	Chr5:157250154-175053853	kich	T292959	G068566	1	0.17819	1.02041	100	1	0	7	90
CAT742.2	4481	10868	Chr5:157250154-175053853	kich;kirp	T292971	G068572	1	0.223164	1.02041	0	0	1	8	89
CAT742.1	5635	10886	Chr5:157250154-175053853	kirp;kich	T292972	G068572	1	0.177462	1.02041	0	0	1	8	89
CAT742.3	6941	11075	Chr5:157250154-175053853	kich	T292974	G068572	1	0.144071	1.02041	0	0	1	8	89
CAT742.6	4836	11075	Chr5:157250154-175053853	kich	T292977	G068572	1	0.206782	1.02041	0	0	1	8	89
CAT742.7	6946	11075	Chr5:157250154-175053853	kich	T292980	G068572	1	0.143968	1.02041	0	0	1	8	89
CAT742.5	4909	11075	Chr5:157250154-175053853	kich	T292982	G068572	1	0.203707	1.02041	0	0	1	8	89
CAT742.4	4914	11075	Chr5:157250154-175053853	kirp	T292983	G068572	1	0.2035	1.02041	0	0	1	8	89
KHCAT176	6713	13133	Chr5:157250154-175053853	kich	T292986	G068573	1	0.148965	1.02041	100	1	0	7	90
CAT745.1	1712	1970	Chr5:157250154-175053853	kirc;lusc;kich;bladder;thyroid	T293377	G068660	1	0.584112	1.02041	100	1	0	7	90
CAT747.2	4904	4904	Chr5:157250154-175053853	breast	T293550	G068717	1	0.203915	1.02041	100	1	0	7	90
BRCAT313	3611	9161	Chr5:157250154-175053853	breast	T293551	G068718	1	0.276932	1.02041	100	1	0	7	90
KCCAT212	4934	5027	Chr5:157250154-175053853	kirc	T293761	G068751	1	0.202675	1.02041	0	0	1	8	89
CAT749.2	2368	27132	Chr5:157250154-175053853	prostate;stomach;kirc	T293862	G068779	1	0.422297	1.02041	0	0	1	8	89
CAT749.1	10675	11038	Chr5:157250154-175053853	kirc	T293871	G068779	1	0.0936768	1.02041	0	0	1	8	89
PRR7-AS1	3890	3890	Chr5:157250154-175053853	kirc	T294301	G068869	1	0.257069	1.02041	0	0	1	8	89
CAT750	6303	6452	Chr5:157250154-175053853	thyroid;kirc	T294685	G068917	1	0.158655	1.02041	0	0	1	8	89
KCCAT155	8589	11001	Chr5:157250154-175053853	kirc	T294701	G068922	1	0.116428	1.02041	0	0	1	8	89
CAT755	25513	27899	Chr5:157250154-175053853	kirc	T295054	G068994	1	0.0391957	1.02041	0	0	1	8	89
LINC00847.1	4499	9515	Chr5:157250154-175053853	lusc	T295238	G069043	1	0.222272	1.02041	100	1	0	7	90
CAT764.2	2038	97056	Chr6:6812903-7619765	head_neck	T296649	G069335	1	0.490677	1.02041	0	0	1	19	78
THCAT201.2	12509	23257	Chr6:6812903-7619765	thyroid	T296651	G069334	1	0.0799424	1.02041	0	0	1	19	78
THCAT201.3	12599	23257	Chr6:6812903-7619765	thyroid	T296652	G069334	1	0.0793714	1.02041	0	0	1	19	78
THCAT201.1	5440	23085	Chr6:6812903-7619765	thyroid	T296655	G069334	1	0.183824	1.02041	0	0	1	19	78
CAT764.4	7591	16089	Chr6:6812903-7619765	head_neck	T296664	G069335	1	0.131735	1.02041	100	1	0	18	79
KPCAT60	4273	33220	Chr6:6812903-7619765	kirp	T296710	G069339	1	0.234028	1.02041	0	0	1	19	78
CAT941.2	4293	8675	Chr7:55172285-55516418	prostate;breast	T324407	G075953	1	0.232937	1.02041	0	0	1	12	85
KCCAT354	4225	5818	Chr7:55172285-55516418	kirc	T324412	G075954	1	0.236686	1.02041	0	0	1	12	85
EGFR-AS1.3	6865	6865	Chr7:55172285-55516418	kirc	T324414	G075956	1	0.145666	1.02041	100	1	0	11	86
EGFR-AS1.2	7323	13702	Chr7:55172285-55516418	kirc;kich	T324415	G075956	1	0.136556	1.02041	100	1	0	11	86
PRCAT251	2872	3101	Chr7:55172285-55516418	prostate	T324632	G076004	1	0.348189	1.02041	0	0	1	12	85
CAT1012.2	2674	4895	Chr8:22897055-24290487	thyroid	T340479	G079859	1	0.373972	1.02041	100	1	0	62	35
CAT1012.1	4788	4788	Chr8:22897055-24290487	thyroid;lusc	T340480	G079859	1	0.208855	1.02041	100	1	0	62	35
CAT1036	3909	3909	Chr8:47147887-49471321	thyroid;lusc	T343380	G080668	1	0.25582	1.02041	0	0	1	29	68
BRCAT104	2493	2493	Chr8:47147887-49471321	breast	T343422	G080690	1	0.401123	1.02041	100	1	0	28	69
PRCAT250	4431	148852	Chr8:47147887-49471321	prostate	T343488	G080704	1	0.225683	1.02041	0	0	1	29	68
PRCAT303	4530	11393	Chr8:47147887-49471321	prostate	T343571	G080728	1	0.220751	1.02041	0	0	1	29	68
KHCAT125	5042	5042	Chr8:74408802-96307504	kich	T346481	G081575	1	0.198334	1.02041	0	0	1	34	63
CAT1057	13918	14282	Chr8:74408802-96307504	prostate	T346681	G081631	1	0.0718494	1.02041	100	1	0	33	64
CAT1059	1637	111658	Chr8:74408802-96307504	kich;kirc;kirp	T347053	G081746	1	0.610874	1.02041	0	0	1	34	63
THCAT376	5329	5655	Chr8:74408802-96307504	thyroid	T347092	G081757	1	0.187652	1.02041	0	0	1	34	63
KHCAT5.4	2636	23264	Chr8:74408802-96307504	kich	T347130	G081770	1	0.379363	1.02041	0	0	1	34	63
CAT1060	5618	6027	Chr8:74408802-96307504	prostate;kich;kirp	T347199	G081790	1	0.177999	1.02041	100	1	0	33	64
KHCAT305	5975	37353	Chr8:74408802-96307504	kich	T347200	G081791	1	0.167364	1.02041	100	1	0	33	64
CAT1062.1	3779	10409	Chr8:74408802-96307504	luad	T347609	G081909	1	0.26462	1.02041	100	1	0	33	64
CAT1062.3	4488	10428	Chr8:74408802-96307504	thyroid	T347610	G081909	1	0.222816	1.02041	100	1	0	33	64
KHCAT202.2	1348	105602	Chr8:74408802-96307504	kich	T347629	G081912	1	0.74184	1.02041	100	1	0	33	64
KHCAT202.1	1662	4667	Chr8:74408802-96307504	kich	T347634	G081912	1	0.601685	1.02041	100	1	0	33	64
CAT1063	11901	11901	Chr8:74408802-96307504	thyroid;breast	T347694	G081932	1	0.0840266	1.02041	100	1	0	33	64
LINC00535.1	3694	21437	Chr8:74408802-96307504	luad	T347826	G081979	1	0.270709	1.02041	100	1	0	33	64
CAT1065.2	3490	4018	Chr8:74408802-96307504	kirc;prostate;breast	T347941	G082018	1	0.286533	1.02041	0	0	1	34	63
CAT1097.4	1218	11906	Chr8:127984435-128258918	lusc	T351184	G082922	1	0.821018	1.02041	0	0	1	32	65
CCAT1.2	10040	20101	Chr8:127984435-128258918	lusc	T351205	G082922	1	0.0996016	1.02041	100	1	0	31	66
CAT1099.4	4245	44287	Chr8:127984435-128258918	lusc	T351221	G082926	1	0.235571	1.02041	100	1	0	31	66
CAT1099.3	1507	154341	Chr8:127984435-128258918	lusc	T351224	G082926	1	0.66357	1.02041	100	1	0	31	66
CAT1099.2	2916	219953	Chr8:127984435-128258918	prostate	T351238	G082926	1	0.342936	1.02041	100	1	0	31	66
KHCAT194	8108	31579	Chr9:119945047-120323346	kich	T364293	G086104	1	0.123335	1.02041	0	0	1	7	90
CAT1178	4528	29175	Chr9:119945047-120323346	head_neck;luad;breast	T364393	G086116	1	0.220848	1.02041	100	1	0	6	91
HNCAT146	7526	21287	Chr9:119945047-120323346	head_neck	T364782	G086251	1	0.132873	1.02041	0	0	1	7	90
CAT1183	5791	5791	Chr9:119945047-120323346	lusc;stomach	T365048	G086331	1	0.172682	1.02041	0	0	1	7	90
HNCAT248	1766	14548	Chr9:119945047-120323346	head_neck	T365104	G086337	1	0.566251	1.02041	0	0	1	7	90
CAT1185	12715	13995	Chr9:119945047-120323346	kich	T365328	G086365	1	0.0786473	1.02041	100	1	0	6	91
HICLINC329	6995	41104	Chr16:4832256-5181708	NA	T126850	G029602	8	1.14367	8.16327	25	2	6	5	85
HICLINC145.3	11628	75651	Chr5:157250154-175053853	NA	T292163	G068311	4	0.343997	4.08163	0	0	4	8	86
HICLINC146	4800	4800	Chr5:157250154-175053853	NA	T292172	G068326	4	0.833333	4.08163	0	0	4	8	86
HICLINC202.6	1111	263163	Chr8:74408802-96307504	NA	T346391	G081554	3	2.70027	3.06122	0	0	3	34	61
HICLINC215.1	20443	79999	Chr9:14100316-14960575	NA	T355926	G083922	3	0.146749	3.06122	33.3333	1	2	8	87
HICLINC215.2	21364	79999	Chr9:14100316-14960575	NA	T355927	G083922	3	0.140423	3.06122	33.3333	1	2	8	87
HICLINC12.1	13638	19968	Chr1:76747576-81364368	NA	T014018	G003073	2	0.146649	2.04082	50	1	1	20	76
HICLINC12.2	15471	19968	Chr1:76747576-81364368	NA	T014019	G003073	2	0.129274	2.04082	50	1	1	20	76
HICLINC12.3	10145	19968	Chr1:76747576-81364368	NA	T014020	G003073	2	0.197141	2.04082	50	1	1	20	76
HICLINC268.1	15466	25478	Chr11:113842999-114821035	NA	T067743	G015715	2	0.129316	2.04082	0	0	2	16	80
HICLINC268.2	18420	22094	Chr11:113842999-114821035	NA	T067744	G015715	2	0.108578	2.04082	0	0	2	16	80
HICLINC385.1	19890	28865	Chr22:29287451-29979121	NA	T231471	G053260	2	0.100553	2.04082	0	0	2	12	84
HICLINC385.2	16979	28865	Chr22:29287451-29979121	NA	T231472	G053260	2	0.117793	2.04082	0	0	2	12	84
HICLINC201.1	6057	122319	Chr8:74408802-96307504	NA	T346273	G081524	2	0.330196	2.04082	50	1	1	33	63
HICLINC201.2	6168	122319	Chr8:74408802-96307504	NA	T346274	G081524	2	0.324254	2.04082	50	1	1	33	63
HICLINC201.3	5568	122319	Chr8:74408802-96307504	NA	T346275	G081524	2	0.359195	2.04082	50	1	1	33	63
HICLINC201.4	5911	122319	Chr8:74408802-96307504	NA	T346276	G081524	2	0.338352	2.04082	50	1	1	33	63
HICLINC201.5	6030	122319	Chr8:74408802-96307504	NA	T346277	G081524	2	0.331675	2.04082	50	1	1	33	63
HICLINC201.6	5731	122319	Chr8:74408802-96307504	NA	T346278	G081524	2	0.348979	2.04082	50	1	1	33	63
HICLINC201.7	5629	122319	Chr8:74408802-96307504	NA	T346279	G081524	2	0.355303	2.04082	50	1	1	33	63
HICLINC201.8	5714	122319	Chr8:74408802-96307504	NA	T346280	G081524	2	0.350018	2.04082	50	1	1	33	63
HICLINC201.9	6005	122319	Chr8:74408802-96307504	NA	T346281	G081524	2	0.333056	2.04082	50	1	1	33	63
HICLINC201.10	6116	122319	Chr8:74408802-96307504	NA	T346282	G081524	2	0.327011	2.04082	50	1	1	33	63
HICLINC201.11	5825	122319	Chr8:74408802-96307504	NA	T346283	G081524	2	0.343348	2.04082	50	1	1	33	63
HICLINC201.12	6074	122319	Chr8:74408802-96307504	NA	T346284	G081524	2	0.329272	2.04082	50	1	1	33	63
HICLINC201.13	6022	122319	Chr8:74408802-96307504	NA	T346285	G081524	2	0.332116	2.04082	50	1	1	33	63
HICLINC201.14	5662	122319	Chr8:74408802-96307504	NA	T346286	G081524	2	0.353232	2.04082	50	1	1	33	63
HICLINC202.3	954	78015	Chr8:74408802-96307504	NA	T346388	G081554	2	2.09644	2.04082	0	0	2	34	62
HICLINC202.4	824	190272	Chr8:74408802-96307504	NA	T346389	G081554	2	2.42718	2.04082	0	0	2	34	62
HICLINC202.5	916	190272	Chr8:74408802-96307504	NA	T346390	G081554	2	2.18341	2.04082	0	0	2	34	62
HICLINC311.9	4148	5883	Chr14:95403326-95667778	NA	T109548	G025922	1	0.24108	1.02041	0	0	1	10	87
HICLINC311.10	4458	5866	Chr14:95403326-95667778	NA	T109549	G025922	1	0.224316	1.02041	0	0	1	10	87
HICLINC311.11	4200	4885	Chr14:95403326-95667778	NA	T109550	G025922	1	0.238095	1.02041	0	0	1	10	87
HICLINC361.1	13133	50268	Chr18:72394789-75815157	NA	T164285	G038135	1	0.0761441	1.02041	0	0	1	16	81
HICLINC361.2	9163	44309	Chr18:72394789-75815157	NA	T164286	G038135	1	0.109135	1.02041	0	0	1	16	81
HICLINC361.3	12514	44309	Chr18:72394789-75815157	NA	T164287	G038135	1	0.0799105	1.02041	0	0	1	16	81
HICLINC361.4	11492	46611	Chr18:72394789-75815157	NA	T164288	G038135	1	0.0870171	1.02041	0	0	1	16	81
HICLINC361.5	8959	43984	Chr18:72394789-75815157	NA	T164289	G038135	1	0.11162	1.02041	0	0	1	16	81
HICLINC362.1	4803	7960	Chr18:72394789-75815157	NA	T164290	G038141	1	0.208203	1.02041	0	0	1	16	81
HICLINC362.2	11083	11272	Chr18:72394789-75815157	NA	T164291	G038141	1	0.0902283	1.02041	0	0	1	16	81
HICLINC361.6	11518	40584	Chr18:72394789-75815157	NA	T164292	G038135	1	0.0868206	1.02041	0	0	1	16	81
HICLINC361.7	11433	40584	Chr18:72394789-75815157	NA	T164293	G038135	1	0.0874661	1.02041	0	0	1	16	81
HICLINC362.3	4246	5311	Chr18:72394789-75815157	NA	T164294	G038141	1	0.235516	1.02041	0	0	1	16	81
HICLINC145.1	1952	29420	Chr5:157250154-175053853	NA	T292161	G068311	1	0.512295	1.02041	0	0	1	8	89
HICLINC145.2	1841	41617	Chr5:157250154-175053853	NA	T292162	G068311	1	0.543183	1.02041	0	0	1	8	89
HICLINC204	3186	14641	Chr8:74408802-96307504	NA	T347720	G081953	1	0.313873	1.02041	0	0	1	34	63
HICLINC205.1	4849	7611	Chr8:74408802-96307504	NA	T347724	G081954	1	0.206228	1.02041	100	1	0	33	64
HICLINC205.2	4890	7973	Chr8:74408802-96307504	NA	T347725	G081954	1	0.204499	1.02041	100	1	0	33	64
