# Supplementary material for: Appraising the relevance of DNA copy number loss and gain in prostate cancer using whole genome DNA sequence data
Source: PLoS Genet. 2017 Sep 25;13(9):e1007001. doi: 10.1371/journal.pgen.1007001 (PMC5628936; doi:10.1371/journal.pgen.1007001)
Supplement: S10 Table — (XLSX) [file pgen.1007001.s016.xlsx]

## Sheet: S12 Table
HOT	MRA	num.mut	per.mut	per.mut.with.MRA	mut.in.MRA	mut.out.MRA	nomut.in.MRA	nomut.out.MRA	Chr	Start	End	HOT.size	muts_per_1000bp
XOT.290	Chr17:57422235-57654665	3	3.06122	33.3333	1	2	5	90	17	66015784	66016839	1055	2.8436
HOT.1322	Chr17:57422235-57654665	2	2.04082	0	0	2	6	90	17	62222494	62225271	2777	0.720202
HOT.310	Chr1:240095692-244125754	2	2.04082	0	0	2	7	89	1	244997054	244999362	2308	0.866551
XOT.252	Chr17:7257185-7784161	2	2.04082	50	1	1	36	60	17	7386497	7388837	2340	0.854701
XOT.62	Chr1:180893161-186086607	2	2.04082	0	0	2	9	87	1	183439193	183442393	3200	0.625
HOT.1030	Chr16:60777-1297720	1	1.02041	0	0	1	7	90	16	2096946	2098291	1345	0.743494
HOT.1032	Chr16:60777-1297720	1	1.02041	0	0	1	7	90	16	2254935	2256315	1380	0.724638
HOT.1045	Chr16:4832256-5181708	1	1.02041	0	0	1	7	90	16	4303379	4304410	1031	0.969932
HOT.1057	Chr16:13938102-15148149	1	1.02041	0	0	1	7	90	16	14378977	14380614	1637	0.610874
HOT.1145	Chr16:78475408-90287535	1	1.02041	0	0	1	42	55	16	78132990	78134170	1180	0.847458
HOT.1146	Chr16:78475408-90287535	1	1.02041	0	0	1	42	55	16	81039958	81041693	1735	0.576369
HOT.1189	Chr17:7257185-7784161	1	1.02041	0	0	1	37	60	17	7486239	7487651	1412	0.708215
HOT.1192	Chr17:7257185-7784161	1	1.02041	100	1	0	36	61	17	7739975	7740645	670	1.49254
HOT.128	Chr1:76747576-81364368	1	1.02041	0	0	1	21	76	1	78147909	78149696	1787	0.559597
HOT.1317	Chr17:57422235-57654665	1	1.02041	0	0	1	6	91	17	61677904	61678517	613	1.63132
HOT.1321	Chr17:57422235-57654665	1	1.02041	0	0	1	6	91	17	61919829	61921427	1598	0.625782
HOT.1327	Chr17:57422235-57654665	1	1.02041	0	0	1	6	91	17	65820879	65821804	925	1.08108
HOT.1365	Chr18:2565103-3788627	1	1.02041	0	0	1	12	85	18	3246972	3248145	1173	0.852515
HOT.1543	Chr19:44102338-44168281	1	1.02041	0	0	1	10	87	19	44454961	44455874	913	1.09529
HOT.1772	Chr20:13224083-13414125	1	1.02041	0	0	1	6	91	20	10414252	10416366	2114	0.473037
HOT.1777	Chr20:13224083-13414125	1	1.02041	0	0	1	6	91	20	18547668	18548542	874	1.14416
HOT.1844	Chr20:60377988-62956153	1	1.02041	0	0	1	6	91	20	60877560	60878678	1118	0.894454
HOT.1848	Chr20:60377988-62956153	1	1.02041	100	1	0	5	92	20	62338906	62339688	782	1.27877
HOT.199	Chr1:154470507-155013351	1	1.02041	100	1	0	7	90	1	154908834	154910619	1785	0.560224
HOT.2009	Chr3:129166377-132425949	1	1.02041	100	1	0	14	83	3	127308730	127310520	1790	0.558659
HOT.2010	Chr3:129166377-132425949	1	1.02041	0	0	1	15	82	3	127316816	127317795	979	1.02145
HOT.211	Chr1:154470507-155013351	1	1.02041	100	1	0	7	90	1	156307460	156308835	1375	0.727273
HOT.2119	Chr4:122640428-125018883	1	1.02041	0	0	1	11	86	4	122721899	122723010	1111	0.90009
HOT.2227	Chr5:157250154-175053853	1	1.02041	0	0	1	8	89	5	150137783	150138825	1042	0.959693
HOT.2231	Chr5:157250154-175053853	1	1.02041	100	1	0	7	90	5	154236886	154238343	1457	0.686342
HOT.2232	Chr5:157250154-175053853	1	1.02041	0	0	1	8	89	5	157158096	157159060	964	1.03734
HOT.2243	Chr5:157250154-175053853	1	1.02041	0	0	1	8	89	5	172198837	172199798	961	1.04058
HOT.2377	Chr6:87851165-88089974	1	1.02041	100	1	0	49	48	6	87864292	87866145	1853	0.539665
HOT.246	Chr1:180893161-186086607	1	1.02041	0	0	1	9	88	1	179923472	179924673	1201	0.832639
HOT.2466	Chr7:55172285-55516418	1	1.02041	100	1	0	11	86	7	56019279	56019983	704	1.42045
HOT.251	Chr1:180893161-186086607	1	1.02041	0	0	1	9	88	1	184723676	184725183	1507	0.66357
HOT.2521	Chr7:123574229-124034065	1	1.02041	0	0	1	11	86	7	124569476	124570319	843	1.18624
HOT.2596	Chr8:74408802-96307504	1	1.02041	0	0	1	34	63	8	96280977	96282438	1461	0.684463
HOT.2696	Chr9:119945047-120323346	1	1.02041	0	0	1	7	90	9	116172356	116173777	1421	0.70373
HOT.2697	Chr9:119945047-120323346	1	1.02041	100	1	0	6	91	9	117349665	117351343	1678	0.595948
HOT.448	Chr11:33067148-36111681	1	1.02041	0	0	1	14	83	11	32605008	32606350	1342	0.745156
HOT.539	Chr11:90604351-92842409	1	1.02041	0	0	1	7	90	11	71813907	71814828	921	1.08578
HOT.540	Chr11:90604351-92842409	1	1.02041	0	0	1	7	90	11	71822810	71824332	1522	0.65703
HOT.551	Chr11:90604351-92842409	1	1.02041	0	0	1	7	90	11	75945351	75947248	1897	0.527148
HOT.564	Chr11:90604351-92842409	1	1.02041	0	0	1	7	90	11	86012978	86013750	772	1.29534
HOT.567	Chr11:90604351-92842409	1	1.02041	0	0	1	7	90	11	94706412	94707273	861	1.16144
HOT.693	Chr12:97761899-98710313	1	1.02041	0	0	1	6	91	12	93322107	93323668	1561	0.640615
HOT.700	Chr12:97761899-98710313	1	1.02041	0	0	1	6	91	12	96882938	96883587	649	1.54083
HOT.800	Chr13:110015570-112353825	1	1.02041	100	1	0	5	92	13	113862438	113864977	2539	0.393856
HOT.803	Chr13:110015570-112353825	1	1.02041	0	0	1	6	91	13	115045950	115048000	2050	0.487805
HOT.858	Chr14:68288580-68934690	1	1.02041	0	0	1	11	86	14	68283046	68284040	994	1.00604
HOT.884	Chr14:95403326-95667778	1	1.02041	0	0	1	10	87	14	81999581	82000700	1119	0.893655
HOT.886	Chr14:95403326-95667778	1	1.02041	0	0	1	10	87	14	90421891	90423116	1225	0.816327
HOT.887	Chr14:95403326-95667778	1	1.02041	100	1	0	9	88	14	90849018	90850403	1385	0.722022
HOT.889	Chr14:95403326-95667778	1	1.02041	0	0	1	10	87	14	92506080	92507227	1147	0.87184
HOT.947	Chr15:57500944-58465754	1	1.02041	0	0	1	15	82	15	57210412	57211063	651	1.5361
XOT.119	Chr11:90604351-92842409	1	1.02041	0	0	1	7	90	11	72144939	72146057	1118	0.894454
XOT.120	Chr11:90604351-92842409	1	1.02041	0	0	1	7	90	11	73490145	73491047	902	1.10865
XOT.192	Chr14:95403326-95667778	1	1.02041	100	1	0	9	88	14	81686902	81688180	1278	0.782473
XOT.448	Chr5:157250154-175053853	1	1.02041	100	1	0	7	90	5	172571151	172572211	1060	0.943396
XOT.54	Chr1:154470507-155013351	1	1.02041	100	1	0	7	90	1	156629724	156631428	1704	0.586854
XOT.61	Chr1:180893161-186086607	1	1.02041	100	1	0	8	89	1	179851297	179853258	1961	0.509944
