# Supplementary material for: Appraising the relevance of DNA copy number loss and gain in prostate cancer using whole genome DNA sequence data
Source: PLoS Genet. 2017 Sep 25;13(9):e1007001. doi: 10.1371/journal.pgen.1007001 (PMC5628936; doi:10.1371/journal.pgen.1007001)
Supplement: S11 Table — q-values: The q-value of the peak region. Residual q-values: The q-value of the peak region after removing (“peeling off”) amplifications or deletions that overlap other, more significant peak regions in the same chromosome. Wide Peak Limits: The “wide peak” boundaries most likely to contain the targeted genes. These are listed in genomic coordinates and marker (or probe) indices. (XLSX) [file pgen.1007001.s017.xlsx]

## Sheet: S13 Table
cytoband	type	q value	residual q value	wide peak boundaries	genes in wide peak	ICGCHIT	TCGAHIT	GISTICConcensusRegion	Genes in GISTIC consensus region	MRAHIT	ExtendedMRAHIT
10q11.22	amplification	2.54e-104	2.13e-87	chr10:47090552-47094643	[LOC643650]	NA	NA	NA	NA	NA	NA
10q11.22	amplification	4.56e-68	0.0092138	chr10:46989093-46996624	GPRIN2	NA	NA	NA	NA	NA	NA
12q23.3	amplification	0.21346	0.21346	chr12:63671317-129633976	hsa-mir-4304, hsa-mir-1178, hsa-mir-620, hsa-mir-1302-1, hsa-mir-619, hsa-mir-1827, hsa-mir-4303, hsa-mir-135a-2, hsa-mir-1251, hsa-mir-331, hsa-mir-492, hsa-mir-618, hsa-mir-617, hsa-mir-1252, hsa-mir-1279, hsa-mir-548c, ACACB, ACADS, ALDH2, APAF1, ARL1, ASCL1, ATP2A2, ATP2B1, BCL7A, BTG1, SCARB1, CMKLR1, COX6A1, CPM, CRY1, CSRP2, DAO, DCN, EPYC, DTX1, DUSP6, EIF2B1, ELK3, GNS, GTF2H3, HAL, HPD,…	NA	Chr12:76102112-123735875	Chr12:76102112-123735875	PHLDA1 NAP1L1 BBS10 OSBPL8 ZDHHC17 CSRP2 E2F7 AC073528.1 NAV3 SYT1 PAWR PPP1R12A AC073569.1 OTOGL PTPRQ MYF6 MYF5 LIN7A ACSS3 PPFIA2 CCDC59 METTL25 TMTC2 SLC6A15 TSPAN19 LRRIQ1 ALX1 RASSF9 NTS MGAT4C C12orf50 C12orf29 CEP290 TMTC3 KITLG DUSP6 POC1B GALNT4 POC1B-GALNT4 ATP2B1 CCER1 EPYC KERA LUM DCN C12orf79 BTG1 CLLU1OS CLLU1 C12orf74 PLEKHG7 EEA1 NUDT4 UBE2N MRPL42 SOCS2 CRADD PLXNC1 RP11-1105G2…	Chr12:97761899-98710313	Chr12:92863296-107874231
14q11.2	amplification	6.11e-05	0.00069457	chr14:20351290-20355004	[OR4K2]	NA	NA	NA	NA	NA	NA
14q32.33	amplification	0.018449	0.12712	chr14:106727470-106783043	LINC00226	NA	NA	NA	NA	NA	NA
15q11.1	amplification	1.23e-40	1.23e-40	chr15:20494298-20577525	CHEK2P2	Chr15:1-38098652	Chr15:1-26017542	Chr15:20494298-20577525	NA	NA	NA
16p12.2	amplification	0.20247	0.24364	chr16:22591246-22634281	[LOC653786]	NA	NA	NA	NA	NA	NA
16q22.2	amplification	3.57e-168	4.1e-168	chr16:70994899-71143722	HYDIN	NA	NA	NA	NA	NA	NA
17q21.31	amplification	7.31e-19	7.31e-19	chr17:44295835-44345037	KIAA1267	NA	NA	NA	NA	NA	NA
1p36.13	amplification	1.73e-08	1.73e-08	chr1:16888068-16936006	NBPF1	NA	NA	NA	NA	NA	NA
1q21.1	amplification	6.23e-148	4.46e-57	chr1:144987313-144999430	PDE4DIP	NA	NA	NA	NA	NA	NA
21p11.2	amplification	2.36e-08	2.36e-08	chr21:1-10926904	TPTE, TEKT4P2, MIR3687, MIR3648	NA	NA	NA	NA	NA	NA
2p11.2	amplification	0.050355	0.050355	chr2:89144048-89417609	[MIR4436A]	NA	NA	NA	NA	NA	NA
2p22.2	amplification	4.22e-13	4.22e-13	chr2:37994959-37999446	[CDC42EP3]	NA	NA	NA	NA	NA	NA
3p12.3	amplification	3.03e-90	3.03e-90	chr3:75733795-75759141	[LOC401074]	NA	NA	NA	NA	NA	NA
3q29	amplification	0.11953	0.11953	chr3:192874748-192886457	[HRASLS]	NA	NA	NA	NA	NA	NA
4q35.2	amplification	1e-213	1e-213	chr4:190559645-190581541	[HSP90AA4P]	NA	NA	NA	NA	NA	NA
6p11.2	amplification	1.13e-138	1.12e-129	chr6:57343519-57349838	PRIM2	NA	NA	NA	NA	NA	NA
6p25.3	amplification	3.02e-23	0.12436	chr6:364469-384108	[IRF4]	NA	NA	NA	NA	NA	NA
8p11.22	amplification	0.0039001	0.0045804	chr8:37738904-41563790	hsa-mir-486, ADRB3, ANK1, ADAM3A, EIF4EBP1, FGFR1, ADAM2, IDO1, SFRP1, STAR, TACC1, ADAM18, ADAM9, ASH2L, BAG4, DDHD2, LSM1, GOLGA7, WHSC1L1, C8orf4, PLEKHA2, ZMAT4, RAB11FIP1, TM2D2, GINS4, PPAPDC1B, GOT1L1, AGPAT6, LETM2, NKX6-3, IDO2, HTRA4, ADAM32, ADAM5P, RNF5P1, C8orf86, MIR486, LOC100130964	Chr8:36721020-38781039	Chr8:37058175-39397988	Chr8:37738904-38781039	RAB11FIP1 GOT1L1 ADRB3 EIF4EBP1 ASH2L STAR LSM1 BAG4 DDHD2 PPAPDC1B WHSC1L1 LETM2 FGFR1 C8orf86 TACC1 PLEKHA2	NA	NA
8q21.11	amplification	1.49e-05	1.82e-05	chr8:75208784-75484075	GDAP1, JPH1	Chr8:60962111-107611661	Chr8:64514471-114579611	Chr8:75208784-75484075	JPH1 GDAP1	Chr8:74408802-96307504	Chr8:72077752-97994440
9q13	amplification	0.058576	0.058576	chr9:65630947-66572897	LOC442421	NA	NA	NA	NA	NA	NA
10q23.31	deletion	1.9e-09	6.24e-08	chr10:89617158-90034038	PTEN, KLLN	Chr10:89617158-90348818	Chr10:89617158-90034038	Chr10:89617158-90034038	KLLN PTEN RNLS	Chr10:89708569-89889878	Chr10:89665539-90075877
10q26.11	deletion	0.0039133	0.057013	chr10:118498762-121265595	EMX2, PRLHR, GRK5, SLC18A2, EIF3A, PRDX3, VAX1, RAB11FIP2, FAM45B, KIAA1598, FAM204A, PDZD8, SFXN4, C10orf46, EMX2OS, CASC2, KCNK18, NANOS1, ENO4, FAM45A, SNORA19, MIR3663, MIR4681	NA	NA	NA	NA	NA	NA
11p15.5	deletion	0.21014	0.20863	chr11:1-8413600	hsa-mir-302e, hsa-mir-483, hsa-mir-675, hsa-mir-4298, hsa-mir-210, AP2A2, APBB1, RHOG, ART1, ASCL2, CARS, CCKBR, CD81, CD151, CDKN1C, TPP1, CNGA4, CTSD, DRD4, DUSP8, HBB, HBBP1, HBD, HBE1, HBG1, HBG2, HPX, HRAS, IGF2, ILK, INS, IRF7, KCNQ1, LMO1, LSP1, MUC2, MUC6, NAP1L4, NUP98, SLC22A18, SLC22A18AS, POLR2L, PSMD13, RNH1, MRPL23, RPLP2, RRM1, SCT, SMPD1, TRIM21, STIM1, TAF10, TALDO1, TH, TSPAN4, …	NA	NA	NA	NA	NA	NA
11q23.2	deletion	0.00077297	0.00076146	chr11:113816378-113933687	HTR3A	Chr11:102955092-123252197 | Chr11:113649062-115045236	Chr11:102955092-122320965 | Chr11:113343413-114999314	Chr11:113816378-113933687	HTR3B HTR3A ZBTB16	Chr11:113842999-114821035	Chr11:113547978-116357696
12p13.2	deletion	3.51e-06	3.51e-06	chr12:12506852-12874656	CREBL2, GPR19, DUSP16, LOH12CR1, LOH12CR2	Chr12:12844234-12952430	Chr12:12844234-12921132	Chr12:12844234-12874656	GPR19 CDKN1B	Chr12:12862807-12874657	Chr12:12555558-12937274
12q24.33	deletion	0.00056063	0.00056259	chr12:130643549-131444195	STX2, RAN, PIWIL1, FZD10, RIMBP2	Chr12:121855762-133851895	Chr12:123752264-133851895	Chr12:130643549-131444195	FZD10 PIWIL1 RIMBP2 STX2 RAN GPR133	Chr12:131272250-133155338	Chr12:129658978-133216693
13q14.11	deletion	2.52e-13	2.52e-13	chr13:42555162-57749023	hsa-mir-1297, hsa-mir-759, hsa-mir-15a, ATP7B, RCBTB2, CPB2, ESD, MLNR, GTF2F2, GUCY1B2, HTR2A, KPNA3, LCP1, NEK3, PCDH8, RB1, TPT1, TNFSF11, SUCLA2, DLEU2, TSC22D1, ITM2B, UTP14C, LPAR6, TRIM13, DLEU1, OLFM4, SUGT1, LECT1, AKAP11, FNDC3A, ZC3H13, LRCH1, INTS6, CKAP2, NUFIP1, MED4, DNAJC15, VPS36, PHF11, ENOX1, RCBTB1, NUDT15, KIAA1704, THSD1, CYSLTR2, SPRYD7, RNASEH2B, DHRS12, KIAA0226L, CDADC1,…	Chr13:45139814-48879660	Chr13:44451821-48879660	Chr13:45139814-48879660	TSC22D1 NUFIP1 GPALPP1 GTF2F2 KCTD4 TPT1 SLC25A30 COG3 FAM194B SPERT SIAH3 ZC3H13 CPB2 LCP1 LRRC63 KIAA0226L LRCH1 ESD HTR2A SUCLA2 NUDT15 MED4 ITM2B RB1	Chr13:46087905-46710200	Chr13:45139524-47558163
15q11.2	deletion	3.63e-05	3.69e-05	chr15:20743948-21038619	hsa-mir-3118-4, NBEAP1, GOLGA8C	NA	NA	NA	NA	NA	NA
16q23.2	deletion	3.7e-05	3.69e-05	chr16:79631620-80640277	DYNLRB2	NA	NA	NA	NA	NA	NA
17p13.1	deletion	8.37e-08	8.37e-08	chr17:7140520-7944541	ATP1B2, CD68, CHD3, CHRNB1, CLDN7, EFNB3, EIF4A1, EIF5A, FGF11, GPS2, GUCY2D, POLR2A, SHBG, SLC2A4, SOX15, TP53, TNK1, TNFSF13, TNFSF12, KCNAB3, FXR2, MPDU1, ACAP1, GABARAP, KDM6B, CTDNEP1, C17orf81, SENP3, SNORA67, YBX2, WRAP53, PLSCR3, NLGN2, ZBTB4, TRAPPC1, LSMD1, NEURL4, TMEM88, SAT2, CNTROB, RPL29P2, CYB5D1, DNAH2, KCTD11, C17orf74, C17orf61, LOC284023, TMEM102, TMEM95, SPEM1, TNFSF12-TNFSF1…	Chr17:7535461-7591760	Chr17:7505228-7591760	Chr17:7535461-7591760	SHBG ATP1B2 TP53 WRAP53	Chr17:7257185-7784161	Chr17:6967689-7937273
17q21.31	deletion	0.00054317	0.00054687	chr17:42294338-42639726	FZD2, GRN, ITGA2B, SLC4A1, RUNDC3A, GPATCH8, SLC25A39, FAM171A2	Chr17:42086616-42651945	Chr17:42102307-42651945	Chr17:42294338-42639726	UBTF SLC4A1 AC003102.1 AC003043.1 RUNDC3A SLC25A39 GRN FAM171A2 ITGA2B GPATCH8 FZD2	Chr17:42286037-42366577	Chr17:42149197-42599734
18q12.3	deletion	0.12476	0.125	chr18:39097457-78077248	hsa-mir-122, hsa-mir-4320, hsa-mir-1539, hsa-mir-4319, ATP5A1, BCL2, CDH7, CYB5A, DCC, FECH, KDSR, GALR1, GRP, LMAN1, SMAD2, SMAD4, SMAD7, MBD1, MBP, MC4R, ME2, MYO5B, NARS, NFATC1, SERPINB2, ATP8B1, SERPINB5, SERPINB8, SERPINB10, SERPINB13, PIK3C3, PMAIP1, MAPK4, RAB27B, RIT2, RPL17, SERPINB3, SERPINB4, SLC14A1, SYT4, TCF4, ZNF236, SLC14A2, SERPINB7, TNFRSF11A, MBD2, PSTPIP2, PIAS2, CTDP1, SOCS6…	Chr18:54696384-78077248	Chr18:51910315-71741815 | Chr18:68317374-78077248	Chr18:68317374-71741815	GTSCR1 RP11-723G8.2 CBLN2 NETO1 RP11-169F17.1 FBXO15	NA	Chr18:68787043-78014136
19p13.3	deletion	0.087055	0.087159	chr19:1-1247834	hsa-mir-3187, hsa-mir-1302-11, ATP5D, AZU1, HCN2, BSG, CDC34, CNN2, CFD, ARID3A, ELANE, GPX4, GZMM, PALM, POLR2E, POLRMT, PRTN3, PTBP1, STK11, MADCAM1, PPAP2C, MED16, FSTL3, ABCA7, SBNO2, HMHA1, SHC2, FGF22, THEG, MIER2, RNF126, WDR18, LPPR3, OR4F17, KISS1R, R3HDM4, C19orf6, TPGS1, GRIN3B, C19orf21, C2CD4C, C19orf26, ODF3L2, WASH5P, FLJ45445, PRSS57, FAM138F, FAM138A, MIR3187, MIR4745	NA	NA	NA	NA	NA	NA
1p31.1	deletion	0.18033	0.18033	chr1:72746582-99129502	hsa-mir-137, hsa-mir-760, ABCA4, ACADM, BRDT, CLCA1, CNN3, CRYZ, CTBS, DPYD, DR1, F3, GBP1, GBP2, GBP3, GFI1, GCLM, GNG5, GTF2B, CYR61, MSH4, PRKACB, PKN2, PTGFR, ABCD3, RABGGTB, SNORD21, RPL5, TGFBR3, EVI5, CDC7, BCAR3, LMO4, FPGT, FUBP1, BCL10, Sep-15, ARHGAP29, CLCA3P, CLCA2, HS2ST1, PIGK, IFI44, IFI44L, DNAJB4, GLMN, CLCA4, MTF2, USP33, LPHN2, KIAA1107, LRRC8B, LPAR3, DDAH1, RWDD3, ZZZ3, AK5,…	Chr1:70900112-149898950	Chr1:82457075-107602611	Chr1:82457075-99129502	LPHN2 TTLL7 PRKACB SAMD13 DNASE2B RPF1 GNG5 CTBS C1orf180 SSX2IP LPAR3 MCOLN2 WDR63 MCOLN3 SYDE2 C1orf52 BCL10 DDAH1 CYR61 ZNHIT6 COL24A1 ODF2L CLCA2 CLCA1 CLCA4 SH3GLB1 SEP15 HS2ST1 RP5-1052I5.2 LMO4 PKN2 GTF2B CCBL2 RBMXL1 GBP3 GBP1 GBP2 GBP7 GBP4 GBP5 GBP6 LRRC8B LRRC8C RP11-302M6.4 LRRC8D ZNF326 BARHL2 ZNF644 HFM1 CDC7 TGFBR3 BRDT EPHX4 BTBD8 KIAA1107 C1orf146 GLMN RPAP2 GFI1 EVI5 RPL5 FAM69A…	NA	Chr1:76723302-85785804
1q42.12	deletion	0.050994	0.050994	chr1:208416154-241297899	hsa-mir-3123, hsa-mir-1537, hsa-mir-1182, hsa-mir-320b-2, hsa-mir-664, hsa-mir-194-1, hsa-mir-3122, hsa-mir-4260, hsa-mir-205, ACTA1, ACTN2, PARP1, AGT, ARF1, ATF3, CAPN2, CENPF, LYST, CHRM3, EPHX1, EPRS, ESRRG, GALNT2, GNG4, GUK1, H3F3A, HLX, HSD11B1, IRF6, ITPKB, KCNH1, KCNK1, KCNK2, LAMB3, LBR, LGALS8, MARK1, MTR, NEK2, NID1, NVL, PPP2R5A, PROX1, PSEN2, PTPN14, RAB4A, RYR2, SRP9, AURKAPS1, TAR…	Chr1:226184439-240939420	Chr1:224927969-237207188	Chr1:226184439-237207188	SDE2 H3F3A ACBD3 MIXL1 LIN9 PARP1 C1orf95 ITPKB PSEN2 ADCK3 CDC42BPA ZNF678 SNAP47 JMJD4 PRSS38 WNT9A WNT3A ARF1 C1orf35 MRPL55 GUK1 GJC2 IBA57-AS1 IBA57 C1orf145 OBSCN TRIM11 TRIM17 HIST3H3 HIST3H2A HIST3H2BB RNF187 RHOU TMEM78 RAB4A SPHAR CCSAP ACTA1 NUP133 ABCB10 TAF5L URB2 GALNT2 PGBD5 COG2 AGT CAPN9 C1orf198 TTC13 ARV1 FAM89A TRIM67 C1orf131 GNPAT EXOC8 SPRTN EGLN1 TSNAX TSNAX-DISC1 DISC1 SI…	Chr1:234616191-235576422	Chr1:232823163-236660315
21q22.3	deletion	5.69e-13	5.69e-13	chr21:42827479-43100702	TMPRSS2	Chr21:42827479-43100702	Chr21:42827479-42911705	Chr21:42827479-42911705	MX1 TMPRSS2	Chr21:42842360-42868799	Chr21:42823111-42871320
2p23.3	deletion	0.14196	0.1392	chr2:25562192-25969186	DTNB	NA	NA	NA	NA	NA	NA
2q22.1	deletion	1.78e-07	1.73e-07	chr2:138765851-139655525	NXPH2, SPOPL	Chr2:134325810-148782464	Chr2:132506741-141000702	Chr2:138765851-139655525	HNMT SPOPL NXPH2	NA	NA
3p13	deletion	0.00027039	0.00050128	chr3:71832385-72941288	RYBP, SHQ1, LOC201617	Chr3:71832385-72941288	Chr3:71874461-72622531	Chr3:71874461-72622531	RYBP	Chr3:72370841-72458052	Chr3:72222004-72857307
3p24.3	deletion	0.017437	0.031342	chr3:21791931-27259700	RARB, RPL15, THRB, TOP2B, UBE2E1, UBE2E2, NR1D2, NKIRAS1, OXSM, NGLY1, LRRC3B, LOC152024, LOC285326, LOC644990, MIR548AC, MIR4792, MIR4442	NA	NA	NA	NA	NA	NA
3q22.1	deletion	0.054787	0.055524	chr3:129695715-129819637	ALG1L2	NA	NA	NA	NA	NA	NA
4p15.1	deletion	0.0069536	0.0069536	chr4:26491975-30734965	hsa-mir-4275, PCDH7, TBC1D19, STIM2, MIR4275	NA	NA	NA	NA	NA	NA
4q34.2	deletion	0.0026205	0.0026205	chr4:173959175-181987176	hsa-mir-4276, hsa-mir-548t, AGA, GPM6A, HMGB2, HPGD, VEGFC, GLRA3, SAP30, HAND2, ADAM29, SCRG1, FBXO8, GALNT7, NEIL3, SPCS3, NBLA00301, CEP44, WDR17, SPATA4, ASB5, LOC285501, MIR4276	NA	NA	NA	NA	NA	NA
5q13.2	deletion	2.3e-05	0.065918	chr5:66492413-75700966	BTF3, CCNB1, CDK7, FOXD1, GTF2H2, HEXB, HMGCR, TNPO1, MAP1B, NAIP, PIK3R1, PMCHL2, RAD17, SMN1, SMN2, TAF9, SERF1A, ENC1, CARTPT, COL4A3BP, NSA2, SMA4, SMA5, SV2C, MRPS27, FAM169A, GCNT4, POLK, BDP1, ANKRA2, MCCC2, RGNEF, SLC30A5, CENPH, PTCD2, UTP15, GFM2, MRPS36, FCHO2, TMEM171, TMEM174, POC5, MARVELD2, ZNF366, CCDC125, ANKRD31, LOC647859, GUSBP3, GTF2H2B, GTF2H2C, SERF1B, GTF2H2D, GUSBP9, LOC1…	Chr5:66463055-74364299	Chr5:66492413-72750050	Chr5:66492413-72750050	CD180 RP11-404L6.2 PIK3R1 SLC30A5 CCNB1 CENPH MRPS36 CDK7 CCDC125 TAF9 RAD17 MARVELD2 OCLN GTF2H2C SERF1B SMN2 SERF1A SMN1 NAIP GTF2H2 BDP1 MCCC2 CARTPT MAP1B MRPS27 PTCD2 ZNF366 TNPO1 FCHO2 TMEM171 TMEM174 FOXD1	Chr5:68321745-71782174	Chr5:67517646-72851490
5q21.1	deletion	5.78e-13	3.16e-10	chr5:96515472-104436342	hsa-mir-548p, CHD1, PAM, ST8SIA4, RAB9BP1, PPIP5K2, GIN1, NUDT12, C5orf30, SLCO6A1, RGMB, FAM174A, SLCO4C1, FLJ35946, LOC100133050, LOC100289230	Chr5:96515472-99722097	Chr5:98134187-99875640	Chr5:98134187-99722097	RGMB CHD1	Chr5:98150767-100530128	Chr5:97969152-100607824
6p24.3	deletion	0.10804	0.10559	chr6:4131483-10981052	BMP6, DSP, F13A1, GCNT2, MAK, RREB1, SSR1, TFAP2A, GCM2, CDYL, LY86, EEF1E1, FARS2, RPP40, SLC35B3, NRN1, TMEM14C, PAK1IP1, LYRM4, MUTED, TXNDC5, TMEM14B, RIOK1, SNRNP48, PIP5K1P1, SYCP2L, LINC00518, LY86-AS1, CAGE1, C6orf52, PPP1R3G, HULC, SCARNA27, LOC100130275, MIR3691, LOC100506207, MUTED-TXNDC5, EEF1E1-MUTED	Chr6:3151332-10400768	Chr6:4071224-9597208	Chr6:4131483-9597208	ECI2 CDYL RPP40 PPP1R3G LYRM4 FARS2 NRN1 F13A1 LY86 RREB1 SSR1 CAGE1 RIOK1 DSP SNRNP48 BMP6 TXNDC5 BLOC1S5-TXNDC5 BLOC1S5 EEF1E1-BLOC1S5 EEF1E1 SLC35B3 OFCC1	Chr6:6812903-7619765	Chr6:6074152-8109895
6q14.3	deletion	1.41e-28	1.41e-28	chr6:84936364-93949892	CGA, CNR1, GABRR1, GABRR2, HTR1E, NT5E, MAP3K7, RNGTT, TBX18, CASP8AP2, SYNCRIP, SLC35A1, PNRC1, ANKRD6, ZNF292, MDN1, ORC3, SNORD50A, UBE2J1, AKIRIN2, AKIRIN2-AS1, RARS2, C6orf162, LYRM2, SNX14, RRAGD, BACH2, C6orf164, SPACA1, GJA10, PM20D2, SRSF12, C6orf165, C6orf163, GJB7, SNHG5, SNORD50B, MIR4464, MIR4643	Chr6:87724397-88001063	Chr6:87800060-88001063	Chr6:87800060-88001063	CGA ZNF292 GJB7	Chr6:87851165-88089974	Chr6:87340866-88844034
7p14.2	deletion	0.18283	0.18553	chr7:31747976-39606073	hsa-mir-1200, hsa-mir-548n, hsa-mir-550-2, AMPH, AOAH, Sep-07, PDE1C, RP9, SFRP4, ELMO1, POU6F2, FKBP9, AVL9, DPY19L1, KIAA0895, LSM5, KBTBD2, VPS41, BBS9, NT5C3, TXNDC3, ANLN, EPDR1, TBX20, HERPUD2, EEPD1, STARD3NL, BMPER, FAM183B, GPR141, NPSR1, LOC401321, LOC401324, AAA1, ZNRF2P1, RP9P, TARP, DPY19L2P1, MIR550A2, DPY19L1P1, LOC100130673, MIR1200, MIR550B2, LOC100506776	NA	NA	NA	NA	NA	NA
7q36.1	deletion	0.20863	0.2053	chr7:143001817-158332202	hsa-mir-595, hsa-mir-153-2, hsa-mir-671, hsa-mir-1975, hsa-mir-548f-4, ABP1, CDK5, CLCN1, DPP6, EN2, EPHA1, EZH2, GBX1, MNX1, HTR5A, INSIG1, KCNH2, NOS3, RARRES2, RHEB, SHH, SLC4A2, SMARCD3, XRCC2, ZYX, ARHGEF5, ZNF212, ZNF282, CUL1, ACCN3, PDIA4, UBE3C, FAM131B, FAM115A, DNAJB6, ABCF2, FASTK, ABCB8, PAXIP1, SSPO, CNTNAP2, GIMAP2, OR2F1, TPK1, ZNF777, TMEM176B, REPIN1, PRKAG2, NUB1, CHPF2, GIMAP4…	NA	NA	NA	NA	NA	NA
8p21.3	deletion	6.22e-13	6.31e-13	chr8:22398415-22500641	SORBS3, KIAA1967, PDLIM2, FLJ14107, C8orf58	Chr8:20109881-27667792	Chr8:20153951-24300351	Chr8:22398415-22500641	PPP3CC SORBS3 PDLIM2 AC037459.4 C8orf58 CCAR2 BIN3	NA	NA
8q13.1	deletion	0.021359	0.021637	chr8:66749212-67039388	DNAJC5B	NA	NA	NA	NA	NA	NA
