# Supplementary material for: Appraising the relevance of DNA copy number loss and gain in prostate cancer using whole genome DNA sequence data
Source: PLoS Genet. 2017 Sep 25;13(9):e1007001. doi: 10.1371/journal.pgen.1007001 (PMC5628936; doi:10.1371/journal.pgen.1007001)
Supplement: S13 Table — (XLSX) [file pgen.1007001.s019.xlsx]

## Sheet: S18 Table
Gene	Number of muts	Conserved.regions
PTEN	9	Chr10:89717714-89717781; Chr10:89685244-89685327; Chr10:89711864-89712025; Chr10:89692766-89692815; Chr10:89692816-89692983; Chr10:89720648-89720885;
FOXA1	5	Chr14:38061824-38061898; Chr14:38061176-38061238; Chr14:38061275-38061457
TP53	5	Chr17:7578516-7578542; Chr17:7577063-7577076; Chr17:7578432-7578455; Chr17:7578477-7578479; Chr17:7577017-7577025
KIF26B	4	Chr1:245865863-245865904; Chr1:245851928-245851942; Chr1:245862186-245862193; Chr1:245865824-245865841
HMCN1	3	Chr1:185951471-185951503; Chr1:186089172-186089191; Chr1:185891595-185891623
RYR2	3	Chr1:237551478-237551485; Chr1:237948032-237948037; Chr1:237890455-237890460
SCN4A	3	Chr17:62050108-62050123; Chr17:62034621-62034677; Chr17:62034801-62034803
ADAMTS18	2	Chr16:77327120-77327122; Chr16:77323180-77323188
AGXT2L2	2	Chr5:177649930-177649932; Chr5:177649470-177649517
ARID4B	2	Chr1:235388012-235388039; Chr1:235403621-235403642
BRWD1	2	Chr21:40627754-40627756; Chr21:40630477-40630512
BTBD3	2	Chr20:11903759-11903761; Chr20:11903525-11903536
C12orf63	2	Chr12:97151266-97151284; Chr12:97082729-97082763
C17orf58	2	Chr17:65988077-65988108; Chr17:65988077-65988108
CACNA1E	2	Chr1:181735703-181735716; Chr1:181706778-181706795
CACNA1H	2	Chr16:1260888-1260901; Chr16:1263838-1263882
CDKN1B	2	Chr12:12870939-12870964; Chr12:12870878-12870895
CPEB4	2	Chr5:173317141-173317143; Chr5:173378829-173378879
DOCK2	2	Chr5:169135229-169135252; Chr5:169446028-169446116
FAM5B	2	Chr1:177250319-177250393; Chr1:177245356-177245364
GALNT9	2	Chr12:132688153-132688184; Chr12:132685777-132685797
GRIA1	2	Chr5:153078513-153078554; Chr5:153190674-153190694
HEATR6	2	Chr17:58134520-58134525; Chr17:58147165-58147213
IPO5	2	Chr13:98652818-98652840; Chr13:98658437-98658493
KIAA1109	2	Chr4:123268732-123268740; Chr4:123275075-123275095
KIAA1409	2	Chr14:94004547-94004555; Chr14:94079357-94079435
KIAA1614	2	Chr1:180910420-180910428; Chr1:180886127-180886158
NALCN	2	Chr13:101726951-101726980; Chr13:101910914-101910932
P4HA3	2	Chr11:74009371-74009409; Chr11:73979184-73979235
PLXND1	2	Chr3:129279182-129279190; Chr3:129291524-129291546
RIMBP2	2	Chr12:130926946-130926957; Chr12:130921381-130921398
RNF17	2	Chr13:25378492-25378546; Chr13:25373622-25373653
SLC26A2	2	Chr5:149360061-149360097; Chr5:149360950-149360964
SLC34A2	2	Chr4:25675928-25675930; Chr4:25671314-25671317
TPCN2	2	Chr11:68821530-68821558; Chr11:68846431-68846433
UGGT2	2	Chr13:96489427-96489458; Chr13:96513050-96513093
UNC93B1	2	Chr11:67759161-67759169; Chr11:67759290-67759297
XIRP2	2	Chr2:168099975-168100037; Chr2:168101538-168101543
ZNF236	2	Chr18:74607107-74607115; Chr18:74625699-74625752
A1CF	1	Chr10:52573610-52573648
ABCA3	1	Chr16:2348501-2348503
ABCB11	1	Chr2:169850362-169850370
ABCC4	1	Chr13:95839141-95839143
AC125792.1	1	Chr16:86510654-86510662
AC133919.3	1	Chr16:90235756-90235900
ACTN2	1	Chr1:236902598-236902618
ADAM19	1	Chr5:156916128-156916157
ADAMTS2	1	Chr5:178552016-178552039
AKNA	1	Chr9:117138989-117139027
ALAD	1	Chr9:116151900-116151908
ALDH1L2	1	Chr12:105451974-105452000
ANKRD11	1	Chr16:89351828-89351863
ANKS1B	1	Chr12:99166904-99166945
AQP9	1	Chr15:58458892-58458900
ARGLU1	1	Chr13:107211725-107211935
ARHGEF2	1	Chr1:155921277-155921282
ARSI	1	Chr5:149677824-149677841
BFAR	1	Chr16:14738317-14738376
BFSP2	1	Chr3:133118987-133118998
C2CD3	1	Chr11:73801852-73801907
C9orf5	1	Chr9:111795760-111795768
CA13	1	Chr8:86180125-86180144
CADM1	1	Chr11:115049416-115049442
CADM4	1	Chr19:44131896-44131901
CALB1	1	Chr8:91075626-91075697
CCDC88C	1	Chr14:91791120-91791123
CDH13	1	Chr16:83712028-83712033
CDH4	1	Chr20:60448833-60448850
CDK17	1	Chr12:96688771-96688879
CEP350	1	Chr1:180062363-180062380
CERK	1	Chr22:47108128-47108134
CHD3	1	Chr17:7806262-7806327
CLPB	1	Chr11:72091347-72091354
CLUAP1	1	Chr16:3558375-3558389
COPG	1	Chr3:128971463-128971485
CPNE4	1	Chr3:131306364-131306366
CSNK2A1P	1	Chr20:480522-480583
CYB561	1	Chr17:61511913-61511923
CYFIP2	1	Chr5:156731326-156731346
DLGAP1	1	Chr18:3879151-3879177
DNAJC3	1	Chr13:96412320-96412367
DOCK9	1	Chr13:99515744-99515781
DRAM1	1	Chr12:102313884-102313891
DRD1	1	Chr5:174869098-174869136
DSP	1	Chr6:7585910-7585915
DVL2	1	Chr17:7134053-7134119
EBF1	1	Chr5:158204536-158204541
EHF	1	Chr11:34668122-34668130
ELTD1	1	Chr1:79383580-79383633
ENSG00000078328	1	Chr16:7680584-7680697
ENSG00000153815	1	Chr16:81733286-81733345
ENSG00000204449	1	Chr11:89768421-89768432
ENSG00000234376	1	Chr11:89486673-89486681
EP400	1	Chr12:132522261-132522295
ERO1LB	1	Chr1:236389664-236389684
FABP12	1	Chr8:82441775-82441780
FAM113A	1	Chr20:2819487-2819533
FAM118A	1	Chr22:45723731-45723772
FAM71B	1	Chr5:156589945-156589953
FAT2	1	Chr5:150924067-150924081
FAT3	1	Chr11:92577816-92577839
FCHSD2	1	Chr11:72598563-72598582
FGF18	1	Chr5:170863105-170863212
FLAD1	1	Chr1:154965498-154965506
FLRT2	1	Chr14:86088527-86088562
FLT3	1	Chr13:28622480-28622518
FLT4	1	Chr5:180040016-180040044
GALNS	1	Chr16:88909169-88909182
GAS6	1	Chr13:114566542-114566604
GPATCH8	1	Chr17:42477156-42477158
GPR133	1	Chr12:131466550-131466567
GRID2	1	Chr4:94159587-94159646
GRM5	1	Chr11:88300931-88300942
GSTP1	1	Chr11:67352185-67352220
GTF2H2C	1	Chr5:68875581-68875629
HEATR1	1	Chr1:236718705-236718721
HEPHL1	1	Chr11:93778900-93778916
HMGB1	1	Chr13:31035005-31035517
HS6ST3	1	Chr13:97484900-97484980
HSBP1	1	Chr16:83842953-83842955
HSPA12B	1	Chr20:3725685-3725740
HTR2A	1	Chr13:47469742-47469759
INTS4	1	Chr11:77602443-77602463
IQGAP3	1	Chr1:156521791-156521833
IRS2	1	Chr13:110437615-110437782
ISM1	1	Chr20:13260499-13260558
JMJD1C	1	Chr10:64936144-64936194
JPH1	1	Chr8:75227308-75227322
JPH3	1	Chr16:87730206-87730266
KCNG4	1	Chr16:84256279-84256293
KCNH6	1	Chr17:61611517-61611551
KCNK13	1	Chr14:90650564-90650572
KIAA0182	1	Chr16:85688412-85688420
KIAA0430	1	Chr16:15718681-15718693
KIAA1632	1	Chr18:43447546-43447578
KIAA1731	1	Chr11:93455195-93455219
KREMEN2	1	Chr16:3016186-3016224
LAMC1	1	Chr1:183093836-183093841
LANCL2	1	Chr7:55479647-55479685
LATS2	1	Chr13:21563041-21563045
LCT	1	Chr2:136575313-136575327
LPHN2	1	Chr1:82456583-82456596
LRRCC1	1	Chr8:86050627-86050665
LRTOMT	1	Chr11:71817186-71817249
LYPD3	1	Chr19:43967300-43967317
MAPK8IP3	1	Chr16:1809953-1810004
MC1R	1	Chr16:90002146-90002148
MIPOL1	1	Chr14:37969224-37969241
MKL2	1	Chr16:14307428-14307480
MLST8	1	Chr16:2257226-2257249
MPHOSPH6	1	Chr16:82182988-82183015
MPHOSPH8	1	Chr13:20208035-20208051
MYO18B	1	Chr22:26173636-26173653
MYO7A	1	Chr11:76874015-76874028
NDST1	1	Chr5:149927797-149927802
NECAB2	1	Chr16:84014648-84014667
NEDD1	1	Chr12:97306532-97306601
NEURL1B	1	Chr5:172110978-172111103
NFATC1	1	Chr18:77208829-77208858
NID1	1	Chr1:236205226-236205231
NOX4	1	Chr11:89155062-89155153
NPHP3	1	Chr3:132441057-132441133
NSD1	1	Chr5:176709540-176709545
ODZ4	1	Chr11:78443532-78443555
OXGR1	1	Chr13:97639117-97639122
PAK7	1	Chr20:9560963-9560968
PANX1	1	Chr11:93886739-93886746
PCSK2	1	Chr20:17434596-17434598
PDE6A	1	Chr5:149278935-149278957
PDGFRB	1	Chr5:149514362-149514397
PKDREJ	1	Chr22:46658129-46658130
PLCB4	1	Chr20:9319553-9319608
PLXNA1	1	Chr3:126741011-126741040
PLXNC1	1	Chr12:94688255-94688320
PPARA	1	Chr22:46627928-46627930
PPFIA1	1	Chr11:70189930-70189935
PRCC	1	Chr1:156737845-156737856
PRDM5	1	Chr4:121774645-121774653
PRG4	1	Chr1:186275439-186275455
PRKDC	1	Chr8:48824964-48824975
PROKR2	1	Chr20:5283340-5283351
PSPC1	1	Chr13:20333492-20333502
PTGR1	1	Chr9:114348358-114348369
PYGO2	1	Chr1:154933939-154934040
R3HDM1	1	Chr2:136393736-136393759
RAB11FIP3	1	Chr16:555619-555632
RAD54B	1	Chr8:95416299-95416333
RASAL2	1	Chr1:178411807-178411838
RBM12B	1	Chr8:94746997-94747002
RGS3	1	Chr9:116356786-116356805
RIC8B	1	Chr12:107236570-107236599
RMND5B	1	Chr5:177570955-177571008
RUNX1T1	1	Chr8:93026882-93026956
SALL3	1	Chr18:76752501-76752521
SCN7A	1	Chr2:167269069-167269092
SDC2	1	Chr8:97620643-97620645
SEL1L3	1	Chr4:25849118-25849126
SFRS8	1	Chr12:132250829-132250834
SHANK2	1	Chr11:70506023-70506028
SHISA9	1	Chr16:13329087-13329111
SLC17A8	1	Chr12:100790155-100790157
SLC24A4	1	Chr14:92958561-92958571
SLC25A3	1	Chr12:98991790-98991815
SLC38A8	1	Chr16:84056377-84056386
SLCO6A1	1	Chr5:101816035-101816038
SMARCD2	1	Chr17:61914795-61914814
SNAP25	1	Chr20:10279988-10280020
STMN2	1	Chr8:80567178-80567284
STUB1	1	Chr16:731502-731528
SVEP1	1	Chr9:113233651-113233653
SYDE2	1	Chr1:85648682-85648773
TARBP1	1	Chr1:234536978-234536985
TBC1D22A	1	Chr22:47193363-47193383
TBC1D9B	1	Chr5:179299919-179299960
TBX4	1	Chr17:59557607-59557633
TCEB2	1	Chr16:2827063-2827131
TCF12	1	Chr15:57355945-57355966
TDP1	1	Chr14:90429602-90429604
TEX14	1	Chr17:56649352-56649356
TFIP11	1	Chr22:26895530-26895582
THSD7B	1	Chr2:138000045-138000047
TMC2	1	Chr20:2597757-2597798
TMC7	1	Chr16:19073097-19073146
TMCC1	1	Chr3:129390072-129390109
TMEM49	1	Chr17:57814805-57814868
TRAPPC2L	1	Chr16:88923550-88923593
TRIM32	1	Chr9:119460627-119460641
TRIP11	1	Chr14:92466441-92466445
TRPA1	1	Chr8:72948540-72948551
TRPC3	1	Chr4:122825555-122825566
TTC7B	1	Chr14:91282516-91282639
TTC8	1	Chr14:89336528-89336544
UHRF1BP1L	1	Chr12:100466444-100466525
UROC1	1	Chr3:126216976-126216996
UTP20	1	Chr12:101734298-101734327
UVRAG	1	Chr11:75599908-75599943
VEZF1	1	Chr17:56060512-56060661
WDFY4	1	Chr10:49939528-49939545
WWC1	1	Chr5:167891812-167891834
ZC3H13	1	Chr13:46549609-46549628
ZCCHC14	1	Chr16:87466728-87466814
ZDHHC20	1	Chr13:22033302-22033310
ZFHX4	1	Chr8:77767308-77767310
ZNF292	1	Chr6:87865369-87865409
ZNF512B	1	Chr20:62597973-62597978
ZP4	1	Chr1:238053476-238053477
ZRANB3	1	Chr2:136103146-136103207
