# Supplementary material for: Appraising the relevance of DNA copy number loss and gain in prostate cancer using whole genome DNA sequence data
Source: PLoS Genet. 2017 Sep 25;13(9):e1007001. doi: 10.1371/journal.pgen.1007001 (PMC5628936; doi:10.1371/journal.pgen.1007001)
Supplement: S14 Table — (XLSX) [file pgen.1007001.s020.xlsx]

## Sheet: S19 Table
Gene	MRA Region	Number of patients with deletions	Number of patients with deletion only	Number of patients with rearrangement only	Number of patients with rearrangements that affect the opposite allele	Number of patients without deletions or rearrangements	Gene also found to be affected by rearrangements in Baca et al	Gene found in Cancer Gene Census	BRASS_Inversion	BRASS_TransInv	BRASS_TransNInv	BRASS_Insertion	Percentage deletions with breakpoint
RP1-102H19.8	6:87340866:88844034	50	36	2	15	52	FALSE	FALSE	16	1	0	0	30
AKIRIN2	6:87340866:88844034	49	36	2	14	53	FALSE	FALSE	16	0	0	0	28.5714
C6orf163	6:87340866:88844034	50	37	2	14	52	FALSE	FALSE	16	0	0	0	28
C6orf164	6:87340866:88844034	49	36	2	14	53	FALSE	FALSE	16	0	0	0	28.5714
C6orf165	6:87340866:88844034	49	36	2	14	53	FALSE	FALSE	16	0	0	0	28.5714
C6ORF165	6:87340866:88844034	49	36	2	14	53	FALSE	FALSE	16	0	0	0	28.5714
CGA	6:87340866:88844034	49	36	1	14	54	FALSE	FALSE	15	0	0	0	28.5714
GJB7	6:87340866:88844034	50	37	3	14	51	TRUE	FALSE	16	0	0	1	28
HTR1E	6:87340866:88844034	49	36	2	14	53	TRUE	FALSE	16	0	0	1	28.5714
ORC3	6:87340866:88844034	49	36	2	14	53	FALSE	FALSE	16	0	0	0	28.5714
RARS2	6:87340866:88844034	49	36	2	14	53	FALSE	FALSE	16	0	0	0	28.5714
SLC35A1	6:87340866:88844034	49	36	2	14	53	TRUE	FALSE	16	0	0	0	28.5714
SMIM8	6:87340866:88844034	50	37	2	14	52	FALSE	FALSE	16	0	0	0	28
SPACA1	6:87340866:88844034	49	36	2	14	53	FALSE	FALSE	16	0	0	0	28.5714
ZNF292	6:87340866:88844034	50	37	2	14	52	TRUE	FALSE	16	0	0	1	28
PTEN	10:89665539:90075877	39	30	8	9	62	TRUE	TRUE	12	3	2	1	23.0769
LCP1	13:45139524:47558163	47	38	2	9	55	FALSE	TRUE	10	0	1	0	19.1489
LRCH1	13:45139524:47558163	46	37	2	9	56	FALSE	FALSE	10	1	1	1	19.5652
TSC22D1	13:45139524:47558163	46	37	2	9	57	TRUE	FALSE	11	0	0	0	19.5652
PEBP4	8:22628469:24314042	62	53	4	9	41	FALSE	FALSE	13	0	0	0	14.5161
RHOBTB2	8:22628469:24314042	62	53	4	9	41	FALSE	FALSE	13	0	0	0	14.5161
TNFRSF10A	8:22628469:24314042	63	54	4	9	40	FALSE	FALSE	13	0	0	0	14.2857
TNFRSF10B	8:22628469:24314042	63	54	4	9	40	FALSE	FALSE	13	0	0	0	14.2857
TNFRSF10C	8:22628469:24314042	63	54	4	9	40	TRUE	FALSE	13	0	0	0	14.2857
TNFRSF10D	8:22628469:24314042	63	54	4	9	40	FALSE	FALSE	13	0	0	0	14.2857
COG3	13:45139524:47558163	47	39	2	8	55	FALSE	FALSE	10	0	0	0	17.0213
CPB2	13:45139524:47558163	47	39	2	8	55	FALSE	FALSE	10	0	0	0	17.0213
ESD	13:45139524:47558163	46	38	2	8	56	FALSE	FALSE	10	1	0	0	17.3913
FAM194B	13:45139524:47558163	47	39	2	8	55	FALSE	FALSE	10	0	0	0	17.0213
GPALPP1	13:45139524:47558163	46	38	2	8	56	FALSE	FALSE	10	0	0	0	17.3913
GTF2F2	13:45139524:47558163	46	38	2	8	56	TRUE	FALSE	10	0	0	0	17.3913
HTR2A	13:45139524:47558163	46	38	2	8	56	TRUE	FALSE	10	0	0	0	17.3913
KCTD4	13:45139524:47558163	46	38	2	8	56	FALSE	FALSE	10	0	0	0	17.3913
KIAA0226L	13:45139524:47558163	46	38	3	8	55	FALSE	FALSE	10	0	1	0	17.3913
LRRC63	13:45139524:47558163	46	38	2	8	56	FALSE	FALSE	10	0	0	0	17.3913
NUFIP1	13:45139524:47558163	46	38	2	8	56	FALSE	FALSE	10	0	0	0	17.3913
SIAH3	13:45139524:47558163	46	38	2	8	56	FALSE	FALSE	10	0	0	0	17.3913
SLC25A30	13:45139524:47558163	46	38	2	8	56	FALSE	FALSE	10	0	0	0	17.3913
SPERT	13:45139524:47558163	47	39	2	8	55	FALSE	FALSE	10	0	0	0	17.0213
TPT1	13:45139524:47558163	46	38	2	8	56	FALSE	FALSE	10	0	0	0	17.3913
ZC3H13	13:45139524:47558163	47	39	2	8	55	FALSE	FALSE	10	0	0	0	17.0213
TMPRSS2	21:42823111:42871320	32	25	22	8	54	TRUE	TRUE	12	12	11	12	25
CHD1	5:97969152:100607824	29	22	3	8	74	TRUE	FALSE	11	0	0	1	27.5862
ADAM7	8:22628469:24314042	61	53	5	8	41	TRUE	FALSE	12	0	1	0	13.1148
CHMP7	8:22628469:24314042	63	55	4	8	40	FALSE	FALSE	12	0	0	0	12.6984
ENTPD4	8:22628469:24314042	63	55	4	8	40	FALSE	FALSE	12	0	0	0	12.6984
LOXL2	8:22628469:24314042	63	55	4	8	40	FALSE	FALSE	12	0	0	0	12.6984
NKX3-1	8:22628469:24314042	62	54	5	8	40	TRUE	FALSE	13	0	0	0	12.9032
R3HCC1	8:22628469:24314042	63	55	4	8	40	FALSE	FALSE	12	0	0	0	12.6984
RNLS	10:89665539:90075877	37	31	5	7	65	TRUE	FALSE	10	1	0	0	18.9189
ST8SIA4	5:97969152:100607824	28	22	4	7	74	TRUE	FALSE	11	0	0	0	25
AC051642.1	8:22628469:24314042	62	55	5	7	40	FALSE	FALSE	12	0	0	0	11.2903
ADAM28	8:22628469:24314042	62	55	5	7	40	TRUE	FALSE	12	0	0	0	11.2903
ADAMDEC1	8:22628469:24314042	62	55	5	7	40	TRUE	FALSE	12	0	0	0	11.2903
FP15737	8:22628469:24314042	62	55	5	7	40	FALSE	FALSE	12	0	0	0	11.2903
NKX2-6	8:22628469:24314042	62	55	5	7	40	FALSE	FALSE	12	0	0	0	11.2903
SLC25A37	8:22628469:24314042	62	55	5	7	40	TRUE	FALSE	12	0	0	0	11.2903
STC1	8:22628469:24314042	61	54	5	7	41	FALSE	FALSE	12	0	0	0	11.4754
PCNXL2	1:232823163:236660315	14	8	2	6	89	FALSE	FALSE	7	1	0	0	42.8571
TBCE	1:232823163:236660315	15	9	2	6	88	FALSE	FALSE	7	1	1	0	40
THSD7B	2:133061959:138286742	14	9	12	6	81	TRUE	FALSE	16	1	2	2	42.8571
FAM174A	5:97969152:100607824	28	23	5	6	73	TRUE	FALSE	11	0	0	0	21.4286
RGMB	5:97969152:100607824	28	23	3	6	75	TRUE	FALSE	8	0	1	0	21.4286
ARID4B	1:232823163:236660315	15	10	2	5	88	FALSE	FALSE	7	0	0	0	33.3333
B3GALNT2	1:232823163:236660315	13	8	3	5	90	FALSE	FALSE	7	0	1	0	38.4615
COA6	1:232823163:236660315	14	9	2	5	89	FALSE	FALSE	7	0	0	0	35.7143
EDARADD	1:232823163:236660315	13	8	2	5	91	TRUE	FALSE	6	0	0	1	38.4615
ERO1LB	1:232823163:236660315	13	8	1	5	91	TRUE	FALSE	6	0	0	0	38.4615
GGPS1	1:232823163:236660315	15	10	2	5	88	FALSE	FALSE	7	0	0	0	33.3333
GNG4	1:232823163:236660315	13	8	1	5	91	FALSE	FALSE	6	0	0	0	38.4615
GPR137B	1:232823163:236660315	13	8	1	5	91	FALSE	FALSE	6	0	0	0	38.4615
IRF2BP2	1:232823163:236660315	15	10	2	5	88	FALSE	FALSE	7	0	0	0	33.3333
KCNK1	1:232823163:236660315	14	9	1	5	90	FALSE	FALSE	6	0	0	0	35.7143
LYST	1:232823163:236660315	13	8	3	5	90	FALSE	FALSE	6	1	0	1	38.4615
MAP10	1:232823163:236660315	14	9	1	5	90	FALSE	FALSE	6	0	0	0	35.7143
MLK4	1:232823163:236660315	14	9	1	5	90	FALSE	FALSE	6	0	0	0	35.7143
NID1	1:232823163:236660315	13	8	2	5	91	FALSE	FALSE	6	0	0	1	38.4615
NTPCR	1:232823163:236660315	14	9	1	5	90	FALSE	FALSE	6	0	0	0	35.7143
RBM34	1:232823163:236660315	15	10	2	5	88	FALSE	FALSE	7	0	0	0	33.3333
SLC35F3	1:232823163:236660315	14	9	2	5	89	FALSE	FALSE	7	0	0	0	35.7143
TARBP1	1:232823163:236660315	14	9	2	5	89	FALSE	FALSE	7	0	0	0	35.7143
TOMM20	1:232823163:236660315	15	10	2	5	88	FALSE	FALSE	7	0	0	0	33.3333
AK5	1:76723302:85785804	19	15	3	5	84	TRUE	FALSE	7	0	0	1	26.3158
GIPC2	1:76723302:85785804	19	15	3	5	84	FALSE	FALSE	7	0	0	1	26.3158
LPHN2	1:76723302:85785804	17	14	5	5	83	TRUE	FALSE	8	1	0	1	29.4118
TTLL7	1:76723302:85785804	18	14	4	5	83	TRUE	FALSE	8	1	0	0	27.7778
C11orf71	11:113547978:116357696	16	12	4	5	87	FALSE	FALSE	9	0	0	0	31.25
NNMT	11:113547978:116357696	16	12	4	5	87	FALSE	FALSE	9	0	0	0	31.25
NXPE1	11:113547978:116357696	16	12	4	5	87	FALSE	FALSE	9	0	0	0	31.25
NXPE2	11:113547978:116357696	16	12	4	5	87	FALSE	FALSE	9	0	0	0	31.25
NXPE4	11:113547978:116357696	16	12	4	5	87	FALSE	FALSE	9	0	0	0	31.25
RBM7	11:113547978:116357696	16	12	4	5	87	FALSE	FALSE	9	0	0	0	31.25
REXO2	11:113547978:116357696	16	12	4	5	87	FALSE	FALSE	9	0	0	0	31.25
RP11-212D19.4	11:113547978:116357696	16	12	4	5	87	FALSE	FALSE	9	0	0	0	31.25
USP28	11:113547978:116357696	14	10	5	5	87	TRUE	FALSE	8	1	1	1	35.7143
ZBTB16	11:113547978:116357696	16	12	4	5	87	FALSE	TRUE	9	0	0	0	31.25
TP53	17:6967689:7937273	37	32	1	5	67	TRUE	TRUE	2	2	3	0	13.5135
CCNT2	2:133061959:138286742	16	12	10	5	81	FALSE	FALSE	14	0	1	0	31.25
ZRANB3	2:133061959:138286742	16	12	10	5	81	FALSE	FALSE	14	0	0	1	31.25
ERG	21:39967076:40841024	31	26	23	5	54	TRUE	TRUE	8	8	10	9	16.129
RYBP	3:72222004:72857307	34	29	6	5	67	FALSE	FALSE	10	2	0	0	14.7059
BCL10	1:76723302:85785804	18	15	4	4	83	FALSE	TRUE	8	0	0	0	22.2222
C1orf180	1:76723302:85785804	18	15	4	4	83	FALSE	FALSE	8	0	0	0	22.2222
C1orf52	1:76723302:85785804	18	15	4	4	83	FALSE	FALSE	8	0	0	0	22.2222
CTBS	1:76723302:85785804	18	15	4	4	83	FALSE	FALSE	8	0	0	0	22.2222
DDAH1	1:76723302:85785804	18	15	5	4	82	FALSE	FALSE	8	1	0	0	22.2222
DNAJB4	1:76723302:85785804	19	16	3	4	84	FALSE	FALSE	7	0	0	0	21.0526
DNASE2B	1:76723302:85785804	18	15	4	4	83	FALSE	FALSE	8	0	0	0	22.2222
ELTD1	1:76723302:85785804	19	16	4	4	83	TRUE	FALSE	8	0	0	0	21.0526
FAM73A	1:76723302:85785804	19	16	3	4	84	FALSE	FALSE	7	0	0	0	21.0526
FUBP1	1:76723302:85785804	19	16	3	4	84	FALSE	TRUE	7	0	0	0	21.0526
GNG5	1:76723302:85785804	18	15	4	4	83	FALSE	FALSE	8	0	0	0	22.2222
IFI44	1:76723302:85785804	18	15	3	4	85	FALSE	FALSE	7	0	0	0	22.2222
IFI44L	1:76723302:85785804	18	15	3	4	85	FALSE	FALSE	7	0	0	0	22.2222
LPAR3	1:76723302:85785804	18	15	4	4	83	FALSE	FALSE	8	0	0	0	22.2222
MCOLN2	1:76723302:85785804	18	15	4	4	83	TRUE	FALSE	8	0	0	0	22.2222
MCOLN3	1:76723302:85785804	18	15	4	4	83	FALSE	FALSE	8	0	0	0	22.2222
NEXN	1:76723302:85785804	19	16	4	4	83	FALSE	FALSE	7	0	0	1	21.0526
PIGK	1:76723302:85785804	19	16	3	4	84	FALSE	FALSE	7	0	0	0	21.0526
PRKACB	1:76723302:85785804	18	15	4	4	83	FALSE	FALSE	8	0	0	0	22.2222
PTGFR	1:76723302:85785804	18	15	3	4	85	FALSE	FALSE	7	0	0	0	22.2222
RPF1	1:76723302:85785804	18	15	4	4	83	FALSE	FALSE	8	0	0	0	22.2222
SAMD13	1:76723302:85785804	18	15	4	4	83	FALSE	FALSE	8	0	0	0	22.2222
SSX2IP	1:76723302:85785804	18	15	4	4	83	FALSE	FALSE	8	0	0	0	22.2222
ST6GALNAC3	1:76723302:85785804	19	16	3	4	84	FALSE	FALSE	7	0	0	0	21.0526
ST6GALNAC5	1:76723302:85785804	19	16	3	4	84	FALSE	FALSE	7	0	0	0	21.0526
SYDE2	1:76723302:85785804	18	15	4	4	83	FALSE	FALSE	8	0	0	0	22.2222
USP33	1:76723302:85785804	19	16	3	4	84	FALSE	FALSE	7	0	0	0	21.0526
WDR63	1:76723302:85785804	18	15	4	4	83	FALSE	FALSE	8	0	0	0	22.2222
ZZZ3	1:76723302:85785804	19	16	3	4	84	FALSE	FALSE	7	0	0	0	21.0526
CADM1	11:113547978:116357696	15	12	6	4	87	FALSE	FALSE	9	1	0	1	26.6667
HTR3A	11:113547978:116357696	16	13	4	4	86	FALSE	FALSE	8	0	0	0	25
DUSP16	12:12555558:12937274	27	23	1	4	76	TRUE	FALSE	5	0	0	0	14.8148
LOH12CR1	12:12555558:12937274	27	23	1	4	76	FALSE	FALSE	5	0	0	0	14.8148
TMEM132D	12:129658978:133216693	14	10	2	4	89	TRUE	FALSE	3	2	2	1	28.5714
ACMSD	2:133061959:138286742	16	13	10	4	81	FALSE	FALSE	14	0	0	0	25
CXCR4	2:133061959:138286742	16	13	10	4	81	FALSE	TRUE	14	0	0	0	25
DARS	2:133061959:138286742	16	13	10	4	81	TRUE	FALSE	14	0	0	0	25
LCT	2:133061959:138286742	16	13	10	4	81	FALSE	FALSE	14	0	0	0	25
MAP3K19	2:133061959:138286742	16	13	10	4	81	FALSE	FALSE	14	0	0	0	25
MCM6	2:133061959:138286742	16	13	10	4	81	FALSE	FALSE	14	0	0	0	25
NCKAP5	2:133061959:138286742	14	11	11	4	82	TRUE	FALSE	15	2	2	0	28.5714
R3HDM1	2:133061959:138286742	16	13	10	4	81	FALSE	FALSE	14	0	0	0	25
RAB3GAP1	2:133061959:138286742	16	13	10	4	81	FALSE	FALSE	14	0	0	0	25
UBXN4	2:133061959:138286742	16	13	10	4	81	FALSE	FALSE	14	0	0	0	25
CELSR1	22:45490958:47613882	14	10	0	4	90	FALSE	FALSE	3	0	1	0	28.5714
FLJ27365	22:45490958:47613882	13	9	0	4	91	FALSE	FALSE	3	0	2	0	30.7692
PPARA	22:45490958:47613882	13	9	0	4	91	TRUE	FALSE	3	1	0	0	30.7692
TRMU	22:45490958:47613882	14	10	1	4	90	FALSE	FALSE	3	1	1	0	28.5714
SHQ1	3:72222004:72857307	33	29	5	4	69	TRUE	FALSE	9	1	0	0	12.1212
MAP1B	5:67517646:72851490	22	18	6	4	80	TRUE	FALSE	8	0	0	1	18.1818
MRPS27	5:67517646:72851490	23	19	6	4	80	FALSE	FALSE	8	1	0	0	17.3913
ZNF366	5:67517646:72851490	24	20	4	4	80	FALSE	FALSE	7	1	0	1	16.6667
CLDN25	11:113547978:116357696	14	12	5	3	87	FALSE	FALSE	8	0	0	0	21.4286
HTR3B	11:113547978:116357696	15	13	5	3	86	FALSE	FALSE	8	0	0	0	20
TMPRSS5	11:113547978:116357696	15	13	5	3	86	FALSE	FALSE	8	0	0	0	20
ZW10	11:113547978:116357696	15	13	5	3	86	TRUE	FALSE	8	0	0	0	20
APOLD1	12:12555558:12937274	27	24	3	3	74	TRUE	FALSE	6	0	0	1	11.1111
CDKN1B	12:12555558:12937274	28	25	1	3	75	FALSE	TRUE	4	0	1	0	10.7143
CREBL2	12:12555558:12937274	27	24	2	3	75	FALSE	FALSE	4	0	0	1	11.1111
GPR19	12:12555558:12937274	27	24	1	3	76	FALSE	FALSE	4	0	0	0	11.1111
AC003043.1	17:42149197:42599734	20	17	4	3	84	FALSE	FALSE	5	1	0	0	15
GPATCH8	17:42149197:42599734	19	16	4	3	85	FALSE	FALSE	5	1	0	0	15.7895
SLC4A1	17:42149197:42599734	20	17	4	3	84	FALSE	FALSE	5	1	0	0	15
WRAP53	17:6967689:7937273	37	34	0	3	68	FALSE	FALSE	2	0	1	0	8.10811
AC011755.1	2:133061959:138286742	14	12	11	3	82	FALSE	FALSE	14	0	0	0	21.4286
GPR39	2:133061959:138286742	14	12	11	3	82	TRUE	FALSE	14	0	0	0	21.4286
LYPD1	2:133061959:138286742	14	12	11	3	82	FALSE	FALSE	14	0	0	0	21.4286
MGAT5	2:133061959:138286742	14	12	11	3	82	FALSE	FALSE	14	0	0	0	21.4286
TMEM163	2:133061959:138286742	14	12	11	3	82	FALSE	FALSE	14	0	0	1	21.4286
MX1	21:42823111:42871320	30	27	4	3	73	FALSE	FALSE	5	0	1	1	10
TTC28	22:26004695:30763030	11	8	11	3	84	TRUE	FALSE	3	8	7	0	27.2727
CDPF1	22:45490958:47613882	13	10	0	3	91	FALSE	FALSE	3	0	0	0	23.0769
GTSE1	22:45490958:47613882	13	10	0	3	91	FALSE	FALSE	3	0	0	0	23.0769
PKDREJ	22:45490958:47613882	13	10	0	3	91	FALSE	FALSE	3	0	0	0	23.0769
TTC38	22:45490958:47613882	13	10	0	3	91	FALSE	FALSE	3	0	0	0	23.0769
KIAA1109	4:120393511:125274684	10	7	8	3	87	FALSE	FALSE	10	0	0	1	30
SPATA5	4:120393511:125274684	10	7	7	3	88	TRUE	FALSE	9	0	0	1	30
ANAPC4	4:25068446:29456632	14	11	2	3	88	FALSE	FALSE	5	0	0	0	21.4286
PI4K2B	4:25068446:29456632	13	10	2	3	89	FALSE	FALSE	5	0	0	0	23.0769
RBPJ	4:25068446:29456632	14	11	3	3	87	FALSE	FALSE	5	1	1	2	21.4286
SEL1L3	4:25068446:29456632	14	11	2	3	88	TRUE	FALSE	5	0	0	0	21.4286
SEPSECS	4:25068446:29456632	13	10	2	3	89	FALSE	FALSE	5	0	0	0	23.0769
SLC34A2	4:25068446:29456632	14	11	2	3	88	FALSE	TRUE	5	0	0	0	21.4286
SMIM20	4:25068446:29456632	14	11	2	3	88	FALSE	FALSE	5	0	0	0	21.4286
ZCCHC4	4:25068446:29456632	14	11	2	3	88	FALSE	FALSE	5	0	0	0	21.4286
CCDC125	5:67517646:72851490	24	21	5	3	81	FALSE	FALSE	8	0	0	0	12.5
CCNB1	5:67517646:72851490	24	21	5	3	81	FALSE	FALSE	8	0	0	0	12.5
CDK7	5:67517646:72851490	24	21	5	3	81	TRUE	FALSE	8	0	0	0	12.5
CENPH	5:67517646:72851490	24	21	5	3	81	TRUE	FALSE	8	0	0	0	12.5
MRPS36	5:67517646:72851490	24	21	5	3	81	FALSE	FALSE	8	0	0	0	12.5
OCLN	5:67517646:72851490	23	20	5	3	81	TRUE	FALSE	7	0	0	1	13.0435
PIK3R1	5:67517646:72851490	23	20	6	3	81	TRUE	TRUE	9	0	0	0	13.0435
PTCD2	5:67517646:72851490	23	20	5	3	80	FALSE	FALSE	8	0	0	0	13.0435
RAD17	5:67517646:72851490	23	20	5	3	82	FALSE	FALSE	8	0	0	0	13.0435
SLC30A5	5:67517646:72851490	24	21	6	3	80	TRUE	FALSE	8	0	0	1	12.5
TAF9	5:67517646:72851490	24	21	5	3	81	FALSE	FALSE	8	0	0	0	12.5
TNPO1	5:67517646:72851490	23	20	4	3	81	FALSE	FALSE	7	1	0	0	13.0435
PDE10A	6:165651431:167134570	17	14	0	3	88	FALSE	FALSE	2	1	2	0	17.6471
CAGE1	6:6074152:8109895	19	16	1	3	87	FALSE	FALSE	4	0	0	0	15.7895
RREB1	6:6074152:8109895	19	17	2	3	84	FALSE	FALSE	4	1	0	0	15.7895
SSR1	6:6074152:8109895	19	16	1	3	87	FALSE	FALSE	4	0	0	0	15.7895
SPAM1	7:123103116:124795261	10	7	0	3	95	FALSE	FALSE	3	0	0	0	30
STX2	12:129658978:133216693	16	14	0	2	89	TRUE	FALSE	1	1	0	0	12.5
FBXO31	16:76159151:90287535	37	36	2	2	65	TRUE	FALSE	3	1	1	0	5.40541
GSE1	16:76159151:90287535	37	36	2	2	65	FALSE	FALSE	3	0	1	1	5.40541
MAP1LC3B	16:76159151:90287535	37	36	1	2	66	FALSE	FALSE	2	0	1	0	5.40541
AC003102.1	17:42149197:42599734	20	18	4	2	84	FALSE	FALSE	5	0	0	0	10
ASB16	17:42149197:42599734	18	16	4	2	86	FALSE	FALSE	5	0	0	0	11.1111
ATXN7L3	17:42149197:42599734	19	17	4	2	85	FALSE	FALSE	5	0	0	0	10.5263
C17orf53	17:42149197:42599734	18	16	4	2	86	FALSE	FALSE	5	0	0	0	11.1111
FAM171A2	17:42149197:42599734	19	17	4	2	85	FALSE	FALSE	5	0	0	0	10.5263
G6PC3	17:42149197:42599734	18	16	4	2	86	FALSE	FALSE	5	0	0	0	11.1111
GRN	17:42149197:42599734	19	17	4	2	85	FALSE	FALSE	5	0	0	0	10.5263
HDAC5	17:42149197:42599734	18	16	4	2	86	FALSE	FALSE	5	0	0	0	11.1111
ITGA2B	17:42149197:42599734	19	17	4	2	85	FALSE	FALSE	5	0	0	0	10.5263
RUNDC3A	17:42149197:42599734	19	17	4	2	85	FALSE	FALSE	5	0	0	0	10.5263
SLC25A39	17:42149197:42599734	19	17	4	2	85	FALSE	FALSE	5	0	0	0	10.5263
TMUB2	17:42149197:42599734	18	16	5	2	85	FALSE	FALSE	5	0	0	1	11.1111
UBTF	17:42149197:42599734	20	18	4	2	84	FALSE	FALSE	5	0	0	0	10
CHD3	17:6967689:7937273	36	34	0	2	69	FALSE	FALSE	2	0	0	0	5.55556
CNTROB	17:6967689:7937273	36	34	0	2	69	TRUE	FALSE	2	0	0	0	5.55556
CYB5D1	17:6967689:7937273	37	35	0	2	68	FALSE	FALSE	2	0	0	0	5.40541
DNAH2	17:6967689:7937273	37	35	0	2	68	FALSE	FALSE	2	0	0	0	5.40541
EFNB3	17:6967689:7937273	37	35	0	2	68	FALSE	FALSE	2	0	0	0	5.40541
GUCY2D	17:6967689:7937273	36	34	0	2	69	FALSE	FALSE	2	0	0	0	5.55556
KCNAB3	17:6967689:7937273	36	34	0	2	69	FALSE	FALSE	2	0	0	0	5.55556
KDM6B	17:6967689:7937273	37	35	0	2	68	FALSE	FALSE	2	0	0	0	5.40541
LSMD1	17:6967689:7937273	37	35	0	2	68	FALSE	FALSE	2	0	0	0	5.40541
RP11-1099M24.7	17:6967689:7937273	36	34	0	2	69	FALSE	FALSE	2	0	0	0	5.55556
TMEM88	17:6967689:7937273	37	35	0	2	68	FALSE	FALSE	2	0	0	0	5.40541
TRAPPC1	17:6967689:7937273	36	34	0	2	69	FALSE	FALSE	2	0	0	0	5.55556
PSTPIP2	18:41211846:43621007	17	15	3	2	85	FALSE	FALSE	4	1	0	0	11.7647
SETBP1	18:41211846:43621007	18	16	5	2	84	TRUE	TRUE	6	0	0	0	11.1111
MBP	18:68787043:78014136	16	14	0	2	89	TRUE	FALSE	2	0	0	0	12.5
ZNF236	18:68787043:78014136	16	14	0	2	89	TRUE	FALSE	1	1	1	0	12.5
DTD1	20:61305:18733665	4	2	2	2	97	FALSE	FALSE	4	0	0	0	50
DZANK1	20:61305:18733665	4	2	2	2	97	FALSE	FALSE	4	0	0	0	50
MACROD2	20:61305:18733665	6	4	7	2	91	TRUE	FALSE	4	1	2	4	33.3333
POLR3F	20:61305:18733665	4	2	2	2	97	FALSE	FALSE	4	0	0	0	50
RBBP9	20:61305:18733665	4	2	2	2	97	FALSE	FALSE	4	0	0	0	50
SEC23B	20:61305:18733665	4	2	2	2	97	FALSE	FALSE	4	0	0	0	50
SH3BGR	21:39967076:40841024	29	27	3	2	74	FALSE	FALSE	4	0	1	0	6.89655
ATXN10	22:45490958:47613882	13	11	0	2	91	TRUE	FALSE	2	0	0	0	15.3846
C22orf26	22:45490958:47613882	13	11	0	2	91	FALSE	FALSE	2	0	0	0	15.3846
FAM118A	22:45490958:47613882	13	11	0	2	91	FALSE	FALSE	2	0	0	0	15.3846
FBLN1	22:45490958:47613882	13	11	0	2	91	FALSE	FALSE	2	0	0	0	15.3846
GRAMD4	22:45490958:47613882	13	11	1	2	90	FALSE	FALSE	3	1	0	0	15.3846
KIAA0930	22:45490958:47613882	13	11	0	2	91	FALSE	FALSE	2	0	0	0	15.3846
NUP50	22:45490958:47613882	13	11	0	2	91	FALSE	FALSE	2	0	0	0	15.3846
RIBC2	22:45490958:47613882	13	11	0	2	91	FALSE	FALSE	2	0	0	0	15.3846
SMC1B	22:45490958:47613882	13	11	0	2	91	FALSE	FALSE	2	0	0	0	15.3846
UPK3A	22:45490958:47613882	13	11	0	2	91	FALSE	FALSE	2	0	0	0	15.3846
WNT7B	22:45490958:47613882	13	11	0	2	91	FALSE	FALSE	2	0	0	0	15.3846
ADAD1	4:120393511:125274684	9	7	8	2	88	FALSE	FALSE	9	0	0	0	22.2222
BBS12	4:120393511:125274684	9	7	8	2	88	FALSE	FALSE	9	0	0	0	22.2222
FGF2	4:120393511:125274684	9	7	8	2	88	FALSE	FALSE	9	0	0	0	22.2222
IL2	4:120393511:125274684	9	7	8	2	88	TRUE	TRUE	9	0	0	0	22.2222
IL21	4:120393511:125274684	9	7	8	2	88	FALSE	FALSE	9	0	0	0	22.2222
NUDT6	4:120393511:125274684	9	7	8	2	88	FALSE	FALSE	9	0	0	0	22.2222
SPRY1	4:120393511:125274684	10	8	6	2	89	TRUE	FALSE	8	0	0	0	20
CCKAR	4:25068446:29456632	12	10	2	2	90	FALSE	FALSE	4	0	0	0	16.6667
TBC1D19	4:25068446:29456632	13	11	3	2	88	TRUE	FALSE	4	0	1	0	15.3846
ANKRA2	5:67517646:72851490	23	21	5	2	81	FALSE	FALSE	6	0	0	1	8.69565
BDP1	5:67517646:72851490	22	20	5	2	81	TRUE	FALSE	7	0	0	0	9.09091
BTF3	5:67517646:72851490	23	21	4	2	81	FALSE	FALSE	6	0	0	0	8.69565
CARTPT	5:67517646:72851490	22	20	5	2	81	TRUE	FALSE	7	0	0	0	9.09091
FCHO2	5:67517646:72851490	23	21	4	2	81	TRUE	FALSE	6	0	0	0	8.69565
FOXD1	5:67517646:72851490	23	21	4	2	81	FALSE	FALSE	6	0	0	0	8.69565
GTF2H2	5:67517646:72851490	23	21	5	2	81	FALSE	FALSE	7	0	0	0	8.69565
GTF2H2C	5:67517646:72851490	23	21	5	2	81	FALSE	FALSE	7	0	0	0	8.69565
MARVELD2	5:67517646:72851490	23	21	5	2	82	FALSE	FALSE	7	0	0	0	8.69565
MCCC2	5:67517646:72851490	22	20	6	2	81	TRUE	FALSE	7	0	0	1	9.09091
NAIP	5:67517646:72851490	23	21	5	2	81	FALSE	FALSE	7	0	0	0	8.69565
SERF1A	5:67517646:72851490	23	21	5	2	81	FALSE	FALSE	7	0	0	0	8.69565
SERF1B	5:67517646:72851490	23	21	5	2	81	FALSE	FALSE	7	0	0	0	8.69565
SMN1	5:67517646:72851490	23	21	5	2	81	FALSE	FALSE	7	0	0	0	8.69565
SMN2	5:67517646:72851490	23	21	5	2	81	FALSE	FALSE	7	0	0	0	8.69565
TMEM171	5:67517646:72851490	23	21	4	2	81	FALSE	FALSE	6	0	0	0	8.69565
TMEM174	5:67517646:72851490	23	21	4	2	81	TRUE	FALSE	6	0	0	0	8.69565
F13A1	6:6074152:8109895	18	16	1	2	87	FALSE	FALSE	3	0	0	0	11.1111
LY86	6:6074152:8109895	18	16	1	2	87	FALSE	FALSE	3	0	0	0	11.1111
SNRNP48	6:6074152:8109895	19	18	1	2	87	TRUE	FALSE	2	1	0	0	10.5263
IQUB	7:123103116:124795261	8	6	1	2	96	TRUE	FALSE	2	1	0	0	25
FREM1	9:12847826:15593240	8	6	2	2	94	FALSE	FALSE	4	1	0	0	25
NFIB	9:12847826:15593240	8	6	2	2	94	TRUE	TRUE	3	0	0	1	25
CCDC73	11:30739686:36461239	10	9	3	1	96	TRUE	FALSE	4	0	0	0	10
DCDC1	11:30739686:36461239	10	9	5	1	94	TRUE	FALSE	6	0	0	0	10
DEPDC7	11:30739686:36461239	11	10	3	1	95	FALSE	FALSE	4	0	0	0	9.09091
DNAJC24	11:30739686:36461239	10	9	5	1	94	FALSE	FALSE	6	1	0	1	10
EIF3M	11:30739686:36461239	10	9	3	1	96	FALSE	FALSE	4	0	0	0	10
ELP4	11:30739686:36461239	10	9	5	1	94	FALSE	FALSE	6	0	0	0	10
HIPK3	11:30739686:36461239	11	10	3	1	95	TRUE	FALSE	3	0	0	1	9.09091
IMMP1L	11:30739686:36461239	10	9	5	1	94	FALSE	FALSE	6	0	0	0	10
LDLRAD3	11:30739686:36461239	12	11	2	1	95	TRUE	FALSE	2	0	1	0	8.33333
PAMR1	11:30739686:36461239	11	10	4	1	94	FALSE	FALSE	3	0	0	1	9.09091
PAX6	11:30739686:36461239	10	9	3	1	96	FALSE	FALSE	4	0	0	0	10
PRRG4	11:30739686:36461239	10	9	3	1	96	FALSE	FALSE	4	0	0	0	10
QSER1	11:30739686:36461239	11	10	3	1	95	FALSE	FALSE	4	0	0	0	9.09091
RCN1	11:30739686:36461239	10	9	4	1	95	FALSE	FALSE	5	0	0	0	10
TCP11L1	11:30739686:36461239	12	11	3	1	94	FALSE	FALSE	4	0	0	0	8.33333
TRIM44	11:30739686:36461239	12	11	2	1	95	TRUE	FALSE	3	0	0	0	8.33333
WT1	11:30739686:36461239	10	9	3	1	96	TRUE	TRUE	4	0	0	0	10
AC078925.1	12:129658978:133216693	15	14	0	1	90	FALSE	FALSE	1	0	0	0	6.66667
AC092850.1	12:129658978:133216693	15	14	0	1	90	FALSE	FALSE	1	0	0	0	6.66667
DDX51	12:129658978:133216693	15	14	0	1	90	FALSE	FALSE	1	0	0	0	6.66667
EP400	12:129658978:133216693	15	14	1	1	90	FALSE	FALSE	1	0	1	0	6.66667
EP400NL	12:129658978:133216693	15	14	0	1	90	FALSE	FALSE	1	0	0	0	6.66667
FBRSL1	12:129658978:133216693	16	15	0	1	90	FALSE	FALSE	1	0	0	0	6.25
FZD10	12:129658978:133216693	14	13	0	1	91	TRUE	FALSE	1	0	0	0	7.14286
GALNT9	12:129658978:133216693	16	15	0	1	90	FALSE	FALSE	1	0	0	0	6.25
GPR133	12:129658978:133216693	15	14	0	1	90	FALSE	FALSE	1	0	0	0	6.66667
MMP17	12:129658978:133216693	15	14	0	1	90	FALSE	FALSE	1	0	0	0	6.66667
MUC8	12:129658978:133216693	16	15	0	1	90	FALSE	FALSE	1	0	0	0	6.25
NOC4L	12:129658978:133216693	15	14	0	1	90	FALSE	FALSE	1	0	0	0	6.66667
PIWIL1	12:129658978:133216693	15	14	0	1	90	FALSE	FALSE	1	0	0	0	6.66667
POLE	12:129658978:133216693	14	13	0	1	91	FALSE	TRUE	0	0	1	0	7.14286
PUS1	12:129658978:133216693	15	14	0	1	90	FALSE	FALSE	1	0	0	0	6.66667
RAN	12:129658978:133216693	16	15	0	1	90	FALSE	FALSE	1	0	0	0	6.25
RIMBP2	12:129658978:133216693	15	14	0	1	90	FALSE	FALSE	1	0	0	0	6.66667
SFSWAP	12:129658978:133216693	15	14	0	1	90	FALSE	FALSE	1	0	0	0	6.66667
ULK1	12:129658978:133216693	15	14	0	1	90	FALSE	FALSE	1	0	0	0	6.66667
RDH11	14:68138824:69339438	9	8	3	1	94	FALSE	FALSE	3	1	1	0	11.1111
RP11-1012A1.4	14:68138824:69339438	9	8	3	1	94	FALSE	FALSE	3	1	1	0	11.1111
CEP128	14:81284914:97027759	8	7	4	1	93	FALSE	FALSE	3	0	0	2	12.5
CLMN	14:81284914:97027759	10	9	1	1	94	FALSE	FALSE	2	1	0	0	10
DICER1	14:81284914:97027759	10	9	1	1	94	FALSE	TRUE	2	0	0	0	10
FLRT2	14:81284914:97027759	9	8	3	1	93	TRUE	FALSE	4	0	0	0	11.1111
ZNF280D	15:57208269:58856033	14	14	3	1	91	FALSE	FALSE	2	2	0	1	7.14286
ATP2C2	16:76159151:90287535	37	36	2	1	65	FALSE	FALSE	2	1	0	0	2.7027
C16orf74	16:76159151:90287535	37	37	2	1	65	FALSE	FALSE	3	0	0	0	2.7027
C16orf95	16:76159151:90287535	37	37	2	1	65	FALSE	FALSE	3	0	0	0	2.7027
CA5A	16:76159151:90287535	37	37	1	1	66	FALSE	FALSE	1	0	1	1	2.7027
CNTNAP4	16:76159151:90287535	35	35	0	1	69	TRUE	FALSE	1	0	0	0	2.85714
COX4I1	16:76159151:90287535	37	37	2	1	65	TRUE	FALSE	3	0	0	0	2.7027
DYNLRB2	16:76159151:90287535	37	37	1	1	66	FALSE	FALSE	2	0	0	0	2.7027
EMC8	16:76159151:90287535	37	37	3	1	65	FALSE	FALSE	3	0	0	1	2.7027
FOXC2	16:76159151:90287535	37	37	2	1	66	FALSE	FALSE	3	0	0	0	2.7027
FOXF1	16:76159151:90287535	37	37	2	1	66	FALSE	FALSE	3	0	0	0	2.7027
FOXL1	16:76159151:90287535	37	37	2	1	66	FALSE	FALSE	3	0	0	0	2.7027
GINS2	16:76159151:90287535	37	37	2	1	65	FALSE	FALSE	3	0	0	0	2.7027
IRF8	16:76159151:90287535	37	37	2	1	65	TRUE	FALSE	3	0	0	0	2.7027
KLHDC4	16:76159151:90287535	37	36	1	1	67	FALSE	FALSE	1	1	0	0	2.7027
MTHFSD	16:76159151:90287535	37	37	2	1	66	FALSE	FALSE	3	0	0	0	2.7027
RP11-178L8.4	16:76159151:90287535	37	37	2	1	65	FALSE	FALSE	3	1	0	0	2.7027
SLC22A31	16:76159151:90287535	37	36	0	1	67	FALSE	FALSE	0	0	0	1	2.7027
WWOX	16:76159151:90287535	37	36	3	1	65	TRUE	FALSE	0	0	0	4	2.7027
ZCCHC14	16:76159151:90287535	37	37	2	1	65	FALSE	FALSE	3	0	0	0	2.7027
EPG5	18:41211846:43621007	17	16	3	1	86	FALSE	FALSE	4	0	0	0	5.88235
SIGLEC15	18:41211846:43621007	17	16	3	1	86	FALSE	FALSE	4	0	0	0	5.88235
SLC14A1	18:41211846:43621007	17	16	3	1	86	FALSE	FALSE	4	0	0	0	5.88235
SLC14A2	18:41211846:43621007	18	17	3	1	85	TRUE	FALSE	4	0	0	0	5.55556
DLGAP1	18:48133:4665309	12	11	2	1	93	TRUE	FALSE	0	1	0	2	8.33333
NDC80	18:48133:4665309	12	11	0	1	94	FALSE	FALSE	0	1	0	0	8.33333
YES1	18:48133:4665309	11	10	0	1	95	FALSE	FALSE	0	1	1	0	9.09091
GALR1	18:68787043:78014136	16	15	0	1	89	TRUE	FALSE	1	0	0	0	6.25
LINC00908	18:68787043:78014136	16	15	0	1	89	FALSE	FALSE	1	0	0	0	6.25
NETO1	18:68787043:78014136	15	14	0	1	90	TRUE	FALSE	0	1	0	0	6.66667
RP11-162A12.2	18:68787043:78014136	16	15	0	1	89	FALSE	FALSE	1	0	0	0	6.25
RP11-17M16.1	18:68787043:78014136	16	15	0	1	89	FALSE	FALSE	1	0	0	0	6.25
ZNF407	18:68787043:78014136	16	15	0	1	89	TRUE	FALSE	0	0	1	0	6.25
ZNF516	18:68787043:78014136	16	15	0	1	89	TRUE	FALSE	1	0	0	0	6.25
ZNF726	19:23765492:24583312	7	6	0	1	98	FALSE	FALSE	0	0	0	1	14.2857
CADM4	19:43561722:44724391	10	10	0	1	95	FALSE	FALSE	1	0	0	0	10
ETHE1	19:43561722:44724391	9	9	0	1	95	FALSE	FALSE	1	0	0	0	11.1111
IRGQ	19:43561722:44724391	9	9	0	1	95	FALSE	FALSE	1	0	0	0	11.1111
L34079.2	19:43561722:44724391	9	9	0	1	95	FALSE	FALSE	1	0	0	0	11.1111
LYPD3	19:43561722:44724391	9	9	0	1	95	FALSE	FALSE	1	0	0	0	11.1111
PHLDB3	19:43561722:44724391	9	9	0	1	95	FALSE	FALSE	1	0	0	0	11.1111
PINLYP	19:43561722:44724391	9	9	0	1	95	FALSE	FALSE	1	0	0	0	11.1111
PLAUR	19:43561722:44724391	10	9	1	1	94	FALSE	FALSE	1	1	0	1	10
PSG2	19:43561722:44724391	9	9	0	1	95	FALSE	FALSE	1	0	0	0	11.1111
PSG4	19:43561722:44724391	9	9	0	1	95	FALSE	FALSE	1	0	0	0	11.1111
PSG5	19:43561722:44724391	9	9	0	1	95	FALSE	FALSE	1	0	0	0	11.1111
PSG9	19:43561722:44724391	9	9	0	1	95	FALSE	FALSE	1	0	0	0	11.1111
SRRM5	19:43561722:44724391	10	10	0	1	95	FALSE	FALSE	1	0	0	0	10
TEX101	19:43561722:44724391	9	9	0	1	95	FALSE	FALSE	1	0	0	0	11.1111
XRCC1	19:43561722:44724391	9	9	0	1	95	FALSE	FALSE	1	0	0	0	11.1111
ZNF428	19:43561722:44724391	10	10	0	1	95	FALSE	FALSE	1	0	0	0	10
ZNF575	19:43561722:44724391	9	9	0	1	95	FALSE	FALSE	1	0	0	0	11.1111
ZNF576	19:43561722:44724391	10	10	0	1	95	FALSE	FALSE	1	0	0	0	10
ANKEF1	20:61305:18733665	5	4	1	1	97	FALSE	FALSE	2	0	0	0	20
BANF2	20:61305:18733665	4	3	2	1	97	FALSE	FALSE	3	0	0	0	25
BFSP1	20:61305:18733665	4	3	2	1	97	FALSE	FALSE	3	0	0	0	25
C20orf187	20:61305:18733665	5	4	1	1	97	FALSE	FALSE	2	0	0	0	20
CSRP2BP	20:61305:18733665	4	3	2	1	97	FALSE	FALSE	3	0	0	0	25
DSTN	20:61305:18733665	4	3	2	1	97	FALSE	FALSE	3	0	0	0	25
ESF1	20:61305:18733665	5	4	2	1	97	FALSE	FALSE	2	0	0	1	20
FLRT3	20:61305:18733665	4	3	1	1	99	FALSE	FALSE	2	0	0	0	25
ISM1	20:61305:18733665	6	5	1	1	97	TRUE	FALSE	2	0	0	0	16.6667
JAG1	20:61305:18733665	5	4	1	1	97	FALSE	FALSE	2	0	0	0	20
KIF16B	20:61305:18733665	4	3	3	1	96	TRUE	FALSE	3	0	0	1	25
MGME1	20:61305:18733665	4	3	2	1	97	FALSE	FALSE	3	0	0	0	25
MKKS	20:61305:18733665	5	4	1	1	97	FALSE	FALSE	2	1	0	0	20
NDUFAF5	20:61305:18733665	5	4	1	1	98	FALSE	FALSE	2	0	0	0	20
OTOR	20:61305:18733665	4	3	2	1	97	FALSE	FALSE	3	0	0	0	25
OVOL2	20:61305:18733665	4	3	2	1	97	FALSE	FALSE	3	0	0	0	25
PAK7	20:61305:18733665	5	4	2	1	97	FALSE	FALSE	2	1	0	1	20
PCSK2	20:61305:18733665	4	3	2	1	97	TRUE	FALSE	3	0	0	0	25
PET117	20:61305:18733665	4	3	2	1	97	FALSE	FALSE	3	0	0	0	25
PLCB1	20:61305:18733665	5	4	2	1	96	FALSE	FALSE	2	2	2	0	20
RP4-734P14.4	20:61305:18733665	6	5	0	1	98	FALSE	FALSE	0	0	1	0	16.6667
RRBP1	20:61305:18733665	4	3	2	1	97	FALSE	FALSE	3	0	0	0	25
SEL1L2	20:61305:18733665	5	4	1	1	98	FALSE	FALSE	2	0	0	0	20
SLX4IP	20:61305:18733665	5	4	1	1	97	FALSE	FALSE	2	0	0	0	20
SNAP25	20:61305:18733665	5	4	1	1	97	FALSE	FALSE	2	0	0	0	20
SNRPB2	20:61305:18733665	4	3	2	1	97	FALSE	FALSE	3	0	0	0	25
SNX5	20:61305:18733665	4	3	2	1	97	TRUE	FALSE	3	0	0	0	25
SPTLC3	20:61305:18733665	5	4	1	1	98	TRUE	FALSE	2	0	0	0	20
TASP1	20:61305:18733665	6	5	2	1	97	TRUE	FALSE	2	1	0	0	16.6667
ZNF133	20:61305:18733665	4	3	2	1	97	FALSE	FALSE	3	0	0	0	25
ZNF343	20:61305:18733665	6	5	0	1	98	TRUE	FALSE	0	0	1	0	16.6667
RP4-734P14.4	20:61305:5208551	6	5	0	1	98	FALSE	FALSE	0	0	1	0	16.6667
ZNF343	20:61305:5208551	6	5	0	1	98	TRUE	FALSE	0	0	1	0	16.6667
BRWD1	21:39967076:40841024	29	28	6	1	71	TRUE	FALSE	5	3	1	1	3.44828
ETS2	21:39967076:40841024	30	29	4	1	72	FALSE	FALSE	5	0	0	0	3.33333
HMGN1	21:39967076:40841024	29	28	4	1	73	FALSE	FALSE	5	0	0	0	3.44828
LCA5L	21:39967076:40841024	29	28	3	1	74	FALSE	FALSE	4	0	0	0	3.44828
PSMG1	21:39967076:40841024	29	28	4	1	73	TRUE	FALSE	5	0	0	0	3.44828
WRB	21:39967076:40841024	29	28	4	1	73	FALSE	FALSE	5	1	0	0	3.44828
CCDC157	22:26004695:30763030	11	10	1	1	93	FALSE	FALSE	1	0	1	0	9.09091
HORMAD2	22:26004695:30763030	11	10	1	1	93	FALSE	FALSE	1	1	0	0	9.09091
ZNRF3	22:26004695:30763030	12	11	2	1	92	TRUE	FALSE	1	0	0	1	8.33333
CERK	22:45490958:47613882	13	12	1	1	90	TRUE	FALSE	2	0	0	0	7.69231
TBC1D22A	22:45490958:47613882	13	12	0	1	91	FALSE	FALSE	1	0	0	0	7.69231
AC079341.1	4:120393511:125274684	10	9	7	1	88	FALSE	FALSE	8	0	0	0	10
ANXA5	4:120393511:125274684	9	8	7	1	89	TRUE	FALSE	8	0	0	0	11.1111
BBS7	4:120393511:125274684	10	9	7	1	88	TRUE	FALSE	8	0	0	0	10
CCNA2	4:120393511:125274684	10	9	7	1	88	FALSE	FALSE	8	0	0	0	10
EXOSC9	4:120393511:125274684	10	9	7	1	88	FALSE	FALSE	8	0	0	0	10
MAD2L1	4:120393511:125274684	8	7	6	1	91	TRUE	FALSE	7	0	0	0	12.5
NDNF	4:120393511:125274684	8	7	7	1	90	FALSE	FALSE	8	0	0	0	12.5
PDE5A	4:120393511:125274684	8	7	6	1	91	TRUE	FALSE	7	0	0	0	12.5
PRDM5	4:120393511:125274684	8	7	6	1	91	TRUE	FALSE	7	0	0	0	12.5
QRFPR	4:120393511:125274684	8	7	7	1	90	TRUE	FALSE	8	0	0	0	12.5
TMEM155	4:120393511:125274684	10	9	7	1	88	FALSE	FALSE	8	0	0	0	10
TNIP3	4:120393511:125274684	8	7	7	1	90	FALSE	FALSE	8	0	0	0	12.5
TRPC3	4:120393511:125274684	10	9	7	1	88	FALSE	FALSE	8	0	0	0	10
ADAM29	4:175848816:179843141	10	9	5	1	90	TRUE	FALSE	6	0	0	0	10
LINC01098	4:175848816:179843141	12	11	2	1	91	FALSE	FALSE	3	0	0	0	8.33333
RP11-180C1.1	4:25068446:29456632	14	13	2	1	88	FALSE	FALSE	3	0	0	0	7.14286
STIM2	4:25068446:29456632	13	12	3	1	88	TRUE	FALSE	4	0	0	0	7.69231
GRID2	4:93505136:95483003	9	8	9	1	88	TRUE	FALSE	8	0	1	1	11.1111
C6orf118	6:165651431:167134570	15	14	0	1	90	TRUE	FALSE	1	0	0	0	6.66667
RPS6KA2	6:165651431:167134570	15	14	0	1	90	TRUE	FALSE	0	1	0	0	6.66667
SDIM1	6:165651431:167134570	15	14	0	1	90	FALSE	FALSE	1	0	0	0	6.66667
DSP	6:6074152:8109895	19	18	1	1	87	TRUE	FALSE	2	0	0	0	5.26316
RIOK1	6:6074152:8109895	19	18	1	1	87	FALSE	FALSE	2	0	0	0	5.26316
ASB15	7:123103116:124795261	8	7	1	1	96	FALSE	FALSE	2	0	0	0	12.5
GPR37	7:123103116:124795261	9	8	1	1	95	FALSE	FALSE	2	0	0	0	11.1111
HYAL4	7:123103116:124795261	9	8	1	1	95	FALSE	FALSE	2	0	0	0	11.1111
LMOD2	7:123103116:124795261	8	7	1	1	96	FALSE	FALSE	2	0	0	0	12.5
NDUFA5	7:123103116:124795261	8	7	1	1	96	FALSE	FALSE	2	0	0	0	12.5
POT1	7:123103116:124795261	9	8	1	1	95	TRUE	TRUE	2	0	0	1	11.1111
TMEM229A	7:123103116:124795261	9	8	1	1	95	TRUE	FALSE	2	0	0	0	11.1111
WASL	7:123103116:124795261	8	7	3	1	95	FALSE	FALSE	2	1	0	1	12.5
CER1	9:12847826:15593240	7	6	2	1	95	FALSE	FALSE	3	0	0	0	14.2857
MPDZ	9:12847826:15593240	7	6	2	1	95	FALSE	FALSE	3	1	1	0	14.2857
PSIP1	9:12847826:15593240	6	5	3	1	95	FALSE	TRUE	4	1	1	0	16.6667
SNAPC3	9:12847826:15593240	6	5	3	1	95	FALSE	FALSE	4	1	0	0	16.6667
TTC39B	9:12847826:15593240	6	5	3	1	95	FALSE	FALSE	4	0	0	0	16.6667
ZDHHC21	9:12847826:15593240	7	6	2	1	95	TRUE	FALSE	3	0	0	0	14.2857
ABTB2	11:30739686:36461239	11	11	3	0	95	FALSE	FALSE	3	0	0	0	0
AC132216.1	11:30739686:36461239	10	10	3	0	96	FALSE	FALSE	3	0	0	0	0
AL356215.1	11:30739686:36461239	11	11	3	0	95	FALSE	FALSE	3	0	0	0	0
APIP	11:30739686:36461239	11	11	3	0	95	FALSE	FALSE	3	0	0	0	0
C11orf91	11:30739686:36461239	10	10	3	0	96	FALSE	FALSE	3	0	0	0	0
CAPRIN1	11:30739686:36461239	11	11	3	0	95	FALSE	FALSE	3	0	0	0	0
CAT	11:30739686:36461239	11	11	3	0	95	FALSE	FALSE	3	0	0	0	0
CD44	11:30739686:36461239	11	11	3	0	95	FALSE	FALSE	3	0	0	0	0
CD59	11:30739686:36461239	10	10	3	0	96	FALSE	FALSE	3	0	0	0	0
COMMD9	11:30739686:36461239	10	10	2	0	96	FALSE	FALSE	2	0	0	0	0
CSTF3	11:30739686:36461239	11	11	3	0	95	FALSE	FALSE	3	0	0	0	0
EHF	11:30739686:36461239	11	11	3	0	95	FALSE	FALSE	3	0	0	0	0
ELF5	11:30739686:36461239	11	11	3	0	95	FALSE	FALSE	3	0	0	0	0
FBXO3	11:30739686:36461239	10	10	3	0	96	TRUE	FALSE	3	0	0	0	0
FJX1	11:30739686:36461239	11	11	3	0	95	TRUE	FALSE	3	0	0	0	0
KIAA1549L	11:30739686:36461239	10	10	3	0	96	FALSE	FALSE	3	0	0	0	0
LMO2	11:30739686:36461239	10	10	3	0	96	FALSE	TRUE	3	0	0	0	0
NAT10	11:30739686:36461239	11	11	3	0	95	FALSE	FALSE	3	0	0	0	0
PDHX	11:30739686:36461239	11	11	3	0	95	FALSE	FALSE	3	0	0	0	0
PRR5L	11:30739686:36461239	10	10	3	0	95	TRUE	FALSE	3	0	1	0	0
SLC1A2	11:30739686:36461239	11	11	3	0	95	FALSE	FALSE	3	0	0	0	0
P2RX2	12:129658978:133216693	14	14	0	0	91	FALSE	FALSE	0	0	0	0	0
RAD51B	14:68138824:69339438	11	11	5	0	90	FALSE	TRUE	3	1	0	1	0
RDH12	14:68138824:69339438	9	9	3	0	94	FALSE	FALSE	3	0	0	0	0
VTI1B	14:68138824:69339438	9	9	3	0	94	TRUE	FALSE	3	0	0	0	0
ZFP36L1	14:68138824:69339438	10	10	3	0	92	FALSE	FALSE	3	0	0	1	0
ZFYVE26	14:68138824:69339438	10	10	3	0	93	FALSE	FALSE	3	0	0	0	0
AK7	14:81284914:97027759	8	8	1	0	96	FALSE	FALSE	1	0	0	0	0
AL133373.1	14:81284914:97027759	9	9	1	0	95	FALSE	FALSE	1	0	0	0	0
ASB2	14:81284914:97027759	9	9	1	0	95	FALSE	FALSE	1	0	0	0	0
ATG2B	14:81284914:97027759	8	8	1	0	96	FALSE	FALSE	1	0	0	0	0
ATXN3	14:81284914:97027759	9	9	1	0	95	FALSE	FALSE	1	0	0	0	0
BDKRB1	14:81284914:97027759	8	8	1	0	96	FALSE	FALSE	1	0	0	0	0
BDKRB2	14:81284914:97027759	8	8	1	0	96	FALSE	FALSE	1	0	0	0	0
BTBD7	14:81284914:97027759	9	9	2	0	95	FALSE	FALSE	1	0	0	1	0
C14orf132	14:81284914:97027759	8	8	1	0	96	FALSE	FALSE	1	0	0	0	0
C14orf142	14:81284914:97027759	9	9	1	0	95	FALSE	FALSE	1	0	0	0	0
C14orf159	14:81284914:97027759	9	9	2	0	94	FALSE	FALSE	1	0	1	0	0
CALM1	14:81284914:97027759	9	9	1	0	95	FALSE	FALSE	1	0	0	0	0
CATSPERB	14:81284914:97027759	9	9	1	0	95	TRUE	FALSE	1	0	0	0	0
CCDC88C	14:81284914:97027759	9	9	1	0	95	FALSE	FALSE	1	0	0	0	0
CHGA	14:81284914:97027759	9	9	1	0	95	FALSE	FALSE	1	0	0	0	0
COX8C	14:81284914:97027759	9	9	1	0	95	FALSE	FALSE	1	0	0	0	0
CPSF2	14:81284914:97027759	9	9	1	0	95	FALSE	FALSE	1	0	0	0	0
CTD-2547L24.3	14:81284914:97027759	9	9	1	0	95	FALSE	FALSE	1	0	0	0	0
DDX24	14:81284914:97027759	9	9	1	0	95	FALSE	FALSE	1	0	0	0	0
DKFZP434O1614	14:81284914:97027759	8	8	1	0	96	FALSE	FALSE	1	0	0	0	0
EFCAB11	14:81284914:97027759	8	8	2	0	95	FALSE	FALSE	2	0	0	0	0
EML5	14:81284914:97027759	8	8	3	0	95	TRUE	FALSE	2	0	0	1	0
FAM181A	14:81284914:97027759	9	9	1	0	95	FALSE	FALSE	1	0	0	0	0
FBLN5	14:81284914:97027759	9	9	1	0	95	FALSE	FALSE	1	0	0	0	0
FOXN3	14:81284914:97027759	8	8	3	0	94	FALSE	FALSE	3	1	1	0	0
GALC	14:81284914:97027759	8	8	5	0	92	TRUE	FALSE	4	1	0	1	0
GLRX5	14:81284914:97027759	8	8	1	0	96	FALSE	FALSE	1	0	0	0	0
GOLGA5	14:81284914:97027759	9	9	1	0	95	FALSE	TRUE	1	0	0	0	0
GPR65	14:81284914:97027759	8	8	3	0	94	FALSE	FALSE	3	0	0	0	0
GPR68	14:81284914:97027759	9	9	1	0	95	FALSE	FALSE	1	0	0	0	0
GSC	14:81284914:97027759	9	9	1	0	95	FALSE	FALSE	1	0	0	0	0
GSKIP	14:81284914:97027759	8	8	1	0	96	FALSE	FALSE	1	0	0	0	0
GTF2A1	14:81284914:97027759	8	8	2	0	95	FALSE	FALSE	2	0	0	0	0
IFI27	14:81284914:97027759	9	9	1	0	95	FALSE	FALSE	1	0	0	0	0
IFI27L1	14:81284914:97027759	9	9	1	0	95	FALSE	FALSE	1	0	0	0	0
IFI27L2	14:81284914:97027759	9	9	1	0	95	FALSE	FALSE	1	0	0	0	0
ITPK1	14:81284914:97027759	9	9	1	0	95	FALSE	FALSE	1	0	0	0	0
KCNK10	14:81284914:97027759	8	8	3	0	95	FALSE	FALSE	2	0	0	1	0
KCNK13	14:81284914:97027759	8	8	3	0	94	FALSE	FALSE	2	0	0	1	0
LGMN	14:81284914:97027759	9	9	1	0	95	FALSE	FALSE	1	0	0	0	0
MOAP1	14:81284914:97027759	9	9	1	0	95	FALSE	FALSE	1	0	0	0	0
NDUFB1	14:81284914:97027759	9	9	1	0	95	FALSE	FALSE	1	0	0	0	0
NRDE2	14:81284914:97027759	9	9	1	0	95	FALSE	FALSE	1	0	0	0	0
OTUB2	14:81284914:97027759	9	9	1	0	95	FALSE	FALSE	1	0	0	0	0
PAPOLA	14:81284914:97027759	8	8	1	0	96	FALSE	FALSE	1	0	0	0	0
PPP4R4	14:81284914:97027759	9	9	1	0	95	FALSE	FALSE	1	0	0	0	0
PRIMA1	14:81284914:97027759	9	9	1	0	95	FALSE	FALSE	1	0	0	0	0
PSMC1	14:81284914:97027759	8	8	2	0	95	FALSE	FALSE	2	0	0	0	0
PTPN21	14:81284914:97027759	8	8	2	0	95	FALSE	FALSE	2	0	0	0	0
RIN3	14:81284914:97027759	9	9	2	0	94	FALSE	FALSE	1	0	0	1	0
RP11-1070N10.3	14:81284914:97027759	8	8	1	0	96	FALSE	FALSE	1	0	0	0	0
RP11-131H24.4	14:81284914:97027759	9	9	1	0	95	FALSE	FALSE	1	0	0	0	0
RP11-322L20.1	14:81284914:97027759	9	9	3	0	93	FALSE	FALSE	3	0	0	0	0
RP11-371E8.4	14:81284914:97027759	9	9	2	0	94	FALSE	FALSE	1	0	1	0	0
RP11-404P21.8	14:81284914:97027759	8	8	1	0	96	FALSE	FALSE	1	0	0	0	0
RP11-497E19.2	14:81284914:97027759	8	8	4	0	93	FALSE	FALSE	4	0	0	0	0
RP11-944C7.1	14:81284914:97027759	8	8	2	0	95	FALSE	FALSE	2	0	0	0	0
RP11-986E7.7	14:81284914:97027759	9	9	1	0	95	FALSE	FALSE	1	0	0	0	0
RPS6KA5	14:81284914:97027759	9	9	1	0	95	FALSE	FALSE	1	0	0	0	0
SEL1L	14:81284914:97027759	8	8	2	0	95	TRUE	FALSE	2	0	0	0	0
SERPINA1	14:81284914:97027759	9	9	1	0	95	FALSE	FALSE	1	0	0	0	0
SERPINA10	14:81284914:97027759	9	9	1	0	95	FALSE	FALSE	1	0	0	0	0
SERPINA11	14:81284914:97027759	9	9	1	0	95	FALSE	FALSE	1	0	0	0	0
SERPINA12	14:81284914:97027759	9	9	1	0	95	FALSE	FALSE	1	0	0	0	0
SERPINA3	14:81284914:97027759	9	9	1	0	95	FALSE	FALSE	1	0	0	0	0
SERPINA4	14:81284914:97027759	9	9	1	0	95	FALSE	FALSE	1	0	0	0	0
SERPINA5	14:81284914:97027759	9	9	1	0	95	FALSE	FALSE	1	0	0	0	0
SERPINA6	14:81284914:97027759	9	9	1	0	95	FALSE	FALSE	1	0	0	0	0
SERPINA9	14:81284914:97027759	9	9	1	0	95	FALSE	FALSE	1	0	0	0	0
SLC24A4	14:81284914:97027759	9	9	1	0	95	FALSE	FALSE	1	0	0	0	0
SMEK1	14:81284914:97027759	9	9	1	0	95	TRUE	FALSE	1	0	0	0	0
SPATA7	14:81284914:97027759	8	8	2	0	95	FALSE	FALSE	2	0	0	0	0
STON2	14:81284914:97027759	8	8	3	0	94	TRUE	FALSE	2	0	0	1	0
SYNE3	14:81284914:97027759	8	8	1	0	96	FALSE	FALSE	1	0	0	0	0
TC2N	14:81284914:97027759	9	9	1	0	95	FALSE	FALSE	1	0	0	0	0
TCL1A	14:81284914:97027759	8	8	1	0	96	FALSE	TRUE	1	0	0	0	0
TCL1B	14:81284914:97027759	8	8	1	0	96	TRUE	FALSE	1	0	0	0	0
TDP1	14:81284914:97027759	8	8	2	0	95	FALSE	FALSE	2	0	0	0	0
TMEM251	14:81284914:97027759	9	9	1	0	95	FALSE	FALSE	1	0	0	0	0
TRIP11	14:81284914:97027759	9	9	1	0	95	FALSE	TRUE	1	0	0	0	0
TSHR	14:81284914:97027759	8	8	2	0	95	FALSE	TRUE	2	0	0	0	0
TTC7B	14:81284914:97027759	9	9	1	0	95	FALSE	FALSE	1	0	0	0	0
TTC8	14:81284914:97027759	8	8	2	0	95	FALSE	FALSE	2	0	0	0	0
UBR7	14:81284914:97027759	9	9	1	0	95	FALSE	FALSE	1	0	0	0	0
UNC79	14:81284914:97027759	9	9	2	0	94	FALSE	FALSE	1	0	1	0	0
ZC3H14	14:81284914:97027759	8	8	2	0	95	FALSE	FALSE	2	0	0	0	0
ALDH1A2	15:57208269:58856033	15	15	0	0	93	FALSE	FALSE	0	0	0	0	0
AQP9	15:57208269:58856033	15	15	0	0	93	FALSE	FALSE	0	0	0	0	0
CGNL1	15:57208269:58856033	15	15	3	0	90	FALSE	FALSE	1	1	1	0	0
GCOM1	15:57208269:58856033	15	15	0	0	93	TRUE	FALSE	0	0	0	0	0
LIPC	15:57208269:58856033	13	13	0	0	95	FALSE	FALSE	0	0	0	0	0
MYZAP	15:57208269:58856033	15	15	0	0	93	FALSE	FALSE	0	0	0	0	0
POLR2M	15:57208269:58856033	15	15	0	0	93	FALSE	FALSE	0	0	0	0	0
TCF12	15:57208269:58856033	15	15	4	0	89	TRUE	TRUE	3	1	0	0	0
AC010536.1	16:76159151:90287535	37	37	1	0	67	FALSE	FALSE	1	0	0	0	0
AC092384.1	16:76159151:90287535	37	37	0	0	67	FALSE	FALSE	0	0	0	0	0
AC137932.1	16:76159151:90287535	37	37	0	0	67	FALSE	FALSE	0	0	0	0	0
ACSF3	16:76159151:90287535	37	37	0	0	67	FALSE	FALSE	0	0	0	0	0
ADAD2	16:76159151:90287535	37	37	2	0	65	FALSE	FALSE	2	0	0	0	0
ADAMTS18	16:76159151:90287535	35	35	1	0	68	FALSE	FALSE	1	0	0	0	0
ANKRD11	16:76159151:90287535	37	37	1	0	67	FALSE	FALSE	0	0	0	1	0
APRT	16:76159151:90287535	37	37	0	0	67	FALSE	FALSE	0	0	0	0	0
ATMIN	16:76159151:90287535	37	37	1	0	66	FALSE	FALSE	1	0	0	0	0
BANP	16:76159151:90287535	37	37	2	0	65	FALSE	FALSE	1	0	0	1	0
BCMO1	16:76159151:90287535	37	37	1	0	66	FALSE	FALSE	1	0	0	0	0
C16orf3	16:76159151:90287535	37	37	0	0	68	FALSE	FALSE	0	0	0	0	0
C16orf46	16:76159151:90287535	37	37	1	0	66	FALSE	FALSE	1	0	0	0	0
CBFA2T3	16:76159151:90287535	37	37	0	0	67	FALSE	TRUE	0	0	0	0	0
CDH13	16:76159151:90287535	37	37	3	0	65	FALSE	FALSE	2	0	1	0	0
CDH15	16:76159151:90287535	37	37	0	0	67	FALSE	FALSE	0	0	0	0	0
CDK10	16:76159151:90287535	37	37	0	0	67	FALSE	FALSE	0	0	0	0	0
CDT1	16:76159151:90287535	37	37	0	0	67	TRUE	FALSE	0	0	0	0	0
CDYL2	16:76159151:90287535	36	36	1	0	67	FALSE	FALSE	1	0	0	0	0
CENPBD1	16:76159151:90287535	37	37	0	0	68	FALSE	FALSE	0	0	0	0	0
CENPN	16:76159151:90287535	37	37	1	0	66	FALSE	FALSE	1	0	0	0	0
CHMP1A	16:76159151:90287535	37	37	0	0	67	FALSE	FALSE	0	0	0	0	0
CLEC3A	16:76159151:90287535	36	36	0	0	68	FALSE	FALSE	0	0	0	0	0
CMC2	16:76159151:90287535	37	37	1	0	66	FALSE	FALSE	1	0	0	0	0
CMIP	16:76159151:90287535	37	37	1	0	66	FALSE	FALSE	1	0	0	0	0
COTL1	16:76159151:90287535	37	37	2	0	65	FALSE	FALSE	2	0	0	0	0
CPNE7	16:76159151:90287535	37	37	0	0	67	FALSE	FALSE	0	0	0	0	0
CRISPLD2	16:76159151:90287535	37	37	2	0	65	FALSE	FALSE	2	0	0	0	0
CTC-786C10.1	16:76159151:90287535	36	36	2	0	66	FALSE	FALSE	2	0	0	0	0
CTU2	16:76159151:90287535	37	37	0	0	67	FALSE	FALSE	0	0	0	0	0
CYBA	16:76159151:90287535	37	37	0	0	67	FALSE	FALSE	0	0	0	0	0
DBNDD1	16:76159151:90287535	37	37	0	0	68	FALSE	FALSE	0	0	0	0	0
DEF8	16:76159151:90287535	37	37	0	0	68	FALSE	FALSE	0	0	0	0	0
DNAAF1	16:76159151:90287535	37	37	2	0	65	FALSE	FALSE	2	0	0	0	0
DPEP1	16:76159151:90287535	37	37	0	0	67	FALSE	FALSE	0	0	0	0	0
FAM92B	16:76159151:90287535	36	36	2	0	66	FALSE	FALSE	2	0	0	0	0
FANCA	16:76159151:90287535	37	37	0	0	67	FALSE	TRUE	0	0	0	0	0
FLJ00104	16:76159151:90287535	37	37	1	0	67	FALSE	FALSE	1	0	0	0	0
GALNS	16:76159151:90287535	37	37	0	0	67	FALSE	FALSE	0	0	0	0	0
GAN	16:76159151:90287535	37	37	1	0	66	TRUE	FALSE	1	0	0	0	0
GAS8	16:76159151:90287535	37	37	0	0	68	FALSE	FALSE	0	0	0	0	0
GCSH	16:76159151:90287535	37	37	1	0	66	FALSE	FALSE	1	0	0	0	0
HSBP1	16:76159151:90287535	37	37	2	0	65	FALSE	FALSE	2	0	0	0	0
HSD17B2	16:76159151:90287535	36	36	1	0	67	FALSE	FALSE	1	0	0	0	0
HSDL1	16:76159151:90287535	37	37	2	0	65	FALSE	FALSE	2	0	0	0	0
IL17C	16:76159151:90287535	37	37	0	0	67	FALSE	FALSE	0	0	0	0	0
JPH3	16:76159151:90287535	37	37	1	0	66	FALSE	FALSE	1	0	0	0	0
KCNG4	16:76159151:90287535	37	37	2	0	65	FALSE	FALSE	2	0	0	0	0
KIAA0513	16:76159151:90287535	36	36	2	0	66	FALSE	FALSE	2	0	0	0	0
KLHL36	16:76159151:90287535	37	37	2	0	65	FALSE	FALSE	2	0	0	0	0
MAF	16:76159151:90287535	36	36	0	0	68	FALSE	TRUE	0	0	0	0	0
MBTPS1	16:76159151:90287535	37	37	2	0	65	FALSE	FALSE	2	0	0	0	0
MC1R	16:76159151:90287535	37	37	0	0	68	FALSE	FALSE	0	0	0	0	0
MLYCD	16:76159151:90287535	37	37	2	0	65	FALSE	FALSE	2	0	0	0	0
MON1B	16:76159151:90287535	35	35	1	0	68	FALSE	FALSE	1	0	0	0	0
MPHOSPH6	16:76159151:90287535	36	36	2	0	66	FALSE	FALSE	2	0	0	0	0
MVD	16:76159151:90287535	37	37	0	0	67	FALSE	FALSE	0	0	0	0	0
NECAB2	16:76159151:90287535	37	37	2	0	65	FALSE	FALSE	2	0	0	0	0
NUDT7	16:76159151:90287535	36	36	1	0	67	FALSE	FALSE	1	0	0	0	0
OSGIN1	16:76159151:90287535	37	37	2	0	65	FALSE	FALSE	2	0	0	0	0
PABPN1L	16:76159151:90287535	37	37	0	0	67	FALSE	FALSE	0	0	0	0	0
PIEZO1	16:76159151:90287535	37	37	0	0	67	FALSE	FALSE	0	0	0	0	0
PIH1	16:76159151:90287535	37	37	0	0	67	FALSE	FALSE	0	0	0	0	0
PLCG2	16:76159151:90287535	37	37	1	0	66	FALSE	FALSE	1	0	0	0	0
PRDM7	16:76159151:90287535	37	37	0	0	68	FALSE	FALSE	0	0	0	0	0
RNF166	16:76159151:90287535	37	37	0	0	67	FALSE	FALSE	0	0	0	0	0
RP11-368I7.4	16:76159151:90287535	37	37	0	0	67	FALSE	FALSE	0	0	0	0	0
RP11-505K9.4	16:76159151:90287535	37	37	2	0	65	FALSE	FALSE	2	0	0	0	0
RP11-58C22.1	16:76159151:90287535	35	35	0	0	69	FALSE	FALSE	0	0	0	0	0
RP11-680G10.1	16:76159151:90287535	36	36	2	0	66	FALSE	FALSE	2	0	0	0	0
RP11-830F9.6	16:76159151:90287535	37	37	0	0	67	FALSE	FALSE	0	0	0	0	0
RPL13	16:76159151:90287535	37	37	0	0	67	FALSE	FALSE	0	0	0	0	0
SDR42E1	16:76159151:90287535	37	37	1	0	66	FALSE	FALSE	1	0	0	0	0
SLC38A8	16:76159151:90287535	37	37	2	0	65	FALSE	FALSE	2	0	0	0	0
SLC7A5	16:76159151:90287535	37	37	1	0	66	FALSE	FALSE	1	0	0	0	0
SNAI3	16:76159151:90287535	37	37	0	0	67	FALSE	FALSE	0	0	0	0	0
SPATA2L	16:76159151:90287535	37	37	0	0	67	FALSE	FALSE	0	0	0	0	0
SPATA33	16:76159151:90287535	37	37	0	0	67	FALSE	FALSE	0	0	0	0	0
SPG7	16:76159151:90287535	37	37	0	0	67	FALSE	FALSE	0	0	0	0	0
SPIRE2	16:76159151:90287535	37	37	0	0	68	FALSE	FALSE	0	0	0	0	0
SYCE1L	16:76159151:90287535	35	35	1	0	68	FALSE	FALSE	1	0	0	0	0
TAF1C	16:76159151:90287535	37	37	2	0	65	FALSE	FALSE	2	0	0	0	0
TCF25	16:76159151:90287535	37	37	0	0	68	FALSE	FALSE	0	0	0	0	0
TLDC1	16:76159151:90287535	37	37	2	0	65	FALSE	FALSE	2	0	0	0	0
TRAPPC2L	16:76159151:90287535	37	37	0	0	67	TRUE	FALSE	0	0	0	0	0
TUBB3	16:76159151:90287535	37	37	0	0	68	FALSE	FALSE	0	0	0	0	0
USP10	16:76159151:90287535	37	37	3	0	65	TRUE	FALSE	2	0	0	1	0
VAT1L	16:76159151:90287535	36	36	1	0	67	FALSE	FALSE	1	0	0	0	0
VPS9D1	16:76159151:90287535	37	37	1	0	67	FALSE	FALSE	0	0	0	1	0
WFDC1	16:76159151:90287535	37	37	2	0	65	FALSE	FALSE	2	0	0	0	0
ZC3H18	16:76159151:90287535	37	37	1	0	66	FALSE	FALSE	1	0	0	0	0
ZDHHC7	16:76159151:90287535	36	36	2	0	66	TRUE	FALSE	2	0	0	0	0
ZFPM1	16:76159151:90287535	37	37	1	0	66	FALSE	FALSE	1	0	0	0	0
ZNF276	16:76159151:90287535	37	37	1	0	67	FALSE	FALSE	0	0	0	1	0
ZNF469	16:76159151:90287535	37	37	1	0	66	FALSE	FALSE	1	0	0	0	0
ZNF778	16:76159151:90287535	37	37	0	0	67	FALSE	FALSE	0	0	0	0	0
AC007421.1	17:6967689:7937273	37	37	0	0	68	FALSE	FALSE	0	0	0	0	0
ACADVL	17:6967689:7937273	35	35	0	0	69	FALSE	FALSE	0	0	0	0	0
ACAP1	17:6967689:7937273	36	36	0	0	68	TRUE	FALSE	0	0	0	0	0
ASGR1	17:6967689:7937273	35	35	0	0	69	FALSE	FALSE	0	0	0	0	0
ASGR2	17:6967689:7937273	35	35	0	0	69	FALSE	FALSE	0	0	0	0	0
ATP1B2	17:6967689:7937273	37	37	0	0	68	FALSE	FALSE	0	0	0	0	0
C17orf61-PLSCR3	17:6967689:7937273	37	37	0	0	68	FALSE	FALSE	0	0	0	0	0
C17orf74	17:6967689:7937273	37	37	0	0	68	FALSE	FALSE	0	0	0	0	0
CD68	17:6967689:7937273	37	37	0	0	68	FALSE	FALSE	0	0	0	0	0
CHRNB1	17:6967689:7937273	37	37	0	0	68	TRUE	FALSE	0	0	0	0	0
CLDN7	17:6967689:7937273	36	36	0	0	68	FALSE	FALSE	0	0	0	0	0
CLEC10A	17:6967689:7937273	35	35	0	0	69	FALSE	FALSE	0	0	0	0	0
CTD-2545G14.7	17:6967689:7937273	35	35	0	0	69	FALSE	FALSE	0	0	0	0	0
CTDNEP1	17:6967689:7937273	35	35	0	0	69	FALSE	FALSE	0	0	0	0	0
DLG4	17:6967689:7937273	35	35	0	0	69	TRUE	FALSE	0	0	0	0	0
DVL2	17:6967689:7937273	35	35	0	0	69	FALSE	FALSE	0	0	0	0	0
EIF4A1	17:6967689:7937273	37	37	0	0	68	FALSE	FALSE	0	0	0	0	0
EIF5A	17:6967689:7937273	36	36	0	0	68	FALSE	FALSE	0	0	0	0	0
ELP5	17:6967689:7937273	36	36	0	0	68	FALSE	FALSE	0	0	0	0	0
FGF11	17:6967689:7937273	37	37	0	0	68	TRUE	FALSE	0	0	0	0	0
FXR2	17:6967689:7937273	37	37	0	0	68	FALSE	FALSE	0	0	0	0	0
GABARAP	17:6967689:7937273	35	35	0	0	69	FALSE	FALSE	0	0	0	0	0
GPS2	17:6967689:7937273	36	36	0	0	68	FALSE	FALSE	0	0	0	0	0
KCTD11	17:6967689:7937273	37	37	0	0	68	FALSE	FALSE	0	0	0	0	0
MPDU1	17:6967689:7937273	37	37	0	0	68	FALSE	FALSE	0	0	0	0	0
NEURL4	17:6967689:7937273	36	36	0	0	68	FALSE	FALSE	0	0	0	0	0
NLGN2	17:6967689:7937273	37	37	0	0	68	FALSE	FALSE	0	0	0	0	0
PHF23	17:6967689:7937273	35	35	0	0	69	FALSE	FALSE	0	0	0	0	0
POLR2A	17:6967689:7937273	37	37	0	0	68	FALSE	FALSE	0	0	0	0	0
RP1-4G17.5	17:6967689:7937273	36	36	0	0	68	FALSE	FALSE	0	0	0	0	0
RP11-542C16.2	17:6967689:7937273	36	36	0	0	68	FALSE	FALSE	0	0	0	0	0
SAT2	17:6967689:7937273	37	37	0	0	68	FALSE	FALSE	0	0	0	0	0
SENP3	17:6967689:7937273	37	37	0	0	68	FALSE	FALSE	0	0	0	0	0
SHBG	17:6967689:7937273	37	37	0	0	68	FALSE	FALSE	0	0	0	0	0
SLC2A4	17:6967689:7937273	36	36	0	0	68	FALSE	FALSE	0	0	0	0	0
SLC35G6	17:6967689:7937273	37	37	0	0	68	FALSE	FALSE	0	0	0	0	0
SOX15	17:6967689:7937273	37	37	0	0	68	FALSE	FALSE	0	0	0	0	0
SPEM1	17:6967689:7937273	37	37	0	0	68	TRUE	FALSE	0	0	0	0	0
TMEM102	17:6967689:7937273	37	37	0	0	68	FALSE	FALSE	0	0	0	0	0
TMEM256	17:6967689:7937273	37	37	0	0	68	FALSE	FALSE	0	0	0	0	0
TMEM256-PLSCR3	17:6967689:7937273	37	37	0	0	68	FALSE	FALSE	0	0	0	0	0
TMEM95	17:6967689:7937273	37	37	0	0	68	FALSE	FALSE	0	0	0	0	0
TNFSF12	17:6967689:7937273	37	37	0	0	68	TRUE	FALSE	0	0	0	0	0
TNFSF12-TNFSF13	17:6967689:7937273	37	37	0	0	68	FALSE	FALSE	0	0	0	0	0
TNFSF13	17:6967689:7937273	37	37	0	0	68	FALSE	FALSE	0	0	0	0	0
TNK1	17:6967689:7937273	37	37	0	0	68	FALSE	FALSE	0	0	0	0	0
YBX2	17:6967689:7937273	36	36	0	0	68	FALSE	FALSE	0	0	0	0	0
ZBTB4	17:6967689:7937273	37	37	0	0	68	FALSE	FALSE	0	0	0	0	0
ADCYAP1	18:48133:4665309	11	11	0	0	95	FALSE	FALSE	0	0	0	0	0
C18orf56	18:48133:4665309	11	11	0	0	95	FALSE	FALSE	0	0	0	0	0
CETN1	18:48133:4665309	11	11	0	0	95	FALSE	FALSE	0	0	0	0	0
CLUL1	18:48133:4665309	11	11	0	0	95	TRUE	FALSE	0	0	0	0	0
COLEC12	18:48133:4665309	11	11	0	0	95	FALSE	FALSE	0	0	0	0	0
EMILIN2	18:48133:4665309	12	12	0	0	94	TRUE	FALSE	0	0	0	0	0
ENOSF1	18:48133:4665309	11	11	0	0	95	TRUE	FALSE	0	0	0	0	0
LPIN2	18:48133:4665309	12	12	0	0	94	TRUE	FALSE	0	0	0	0	0
METTL4	18:48133:4665309	12	12	0	0	94	FALSE	FALSE	0	0	0	0	0
MYL12A	18:48133:4665309	12	12	0	0	94	FALSE	FALSE	0	0	0	0	0
MYL12B	18:48133:4665309	12	12	0	0	94	FALSE	FALSE	0	0	0	0	0
MYOM1	18:48133:4665309	12	12	0	0	94	TRUE	FALSE	0	0	0	0	0
RP11-683L23.1	18:48133:4665309	11	11	0	0	95	FALSE	FALSE	0	0	0	0	0
SMCHD1	18:48133:4665309	12	12	0	0	94	TRUE	FALSE	0	0	0	0	0
TGIF1	18:48133:4665309	12	12	0	0	94	TRUE	FALSE	0	0	0	0	0
THOC1	18:48133:4665309	11	11	0	0	95	FALSE	FALSE	0	0	0	0	0
TYMS	18:48133:4665309	11	11	0	0	95	FALSE	FALSE	0	0	0	0	0
USP14	18:48133:4665309	11	11	0	0	95	FALSE	FALSE	0	0	0	0	0
AC018445.1	18:68787043:78014136	14	14	0	0	90	FALSE	FALSE	0	0	0	0	0
AC139100.2	18:68787043:78014136	14	14	1	0	89	FALSE	FALSE	0	0	1	0	0
ADNP2	18:68787043:78014136	14	14	1	0	89	FALSE	FALSE	0	1	0	0	0
ATP9B	18:68787043:78014136	14	14	1	0	89	FALSE	FALSE	1	0	0	0	0
C18orf63	18:68787043:78014136	15	15	0	0	90	FALSE	FALSE	0	0	0	0	0
CBLN2	18:68787043:78014136	15	15	0	0	90	TRUE	FALSE	0	0	0	0	0
CNDP1	18:68787043:78014136	15	15	0	0	90	FALSE	FALSE	0	0	0	0	0
CNDP2	18:68787043:78014136	15	15	0	0	90	FALSE	FALSE	0	0	0	0	0
CTDP1	18:68787043:78014136	14	14	0	0	90	FALSE	FALSE	0	0	0	0	0
CYB5A	18:68787043:78014136	15	15	0	0	90	FALSE	FALSE	0	0	0	0	0
FAM69C	18:68787043:78014136	15	15	0	0	90	FALSE	FALSE	0	0	0	0	0
FBXO15	18:68787043:78014136	15	15	0	0	90	TRUE	FALSE	0	0	0	0	0
HSBP1L1	18:68787043:78014136	14	14	0	0	90	FALSE	FALSE	0	0	0	0	0
KCNG2	18:68787043:78014136	14	14	0	0	90	FALSE	FALSE	0	0	0	0	0
NFATC1	18:68787043:78014136	14	14	0	0	90	TRUE	FALSE	0	0	0	0	0
PARD6G	18:68787043:78014136	14	14	1	0	89	FALSE	FALSE	0	0	1	0	0
PQLC1	18:68787043:78014136	14	14	0	0	90	FALSE	FALSE	0	0	0	0	0
RBFA	18:68787043:78014136	14	14	0	0	90	FALSE	FALSE	0	0	0	0	0
RP11-169F17.1	18:68787043:78014136	15	15	0	0	90	FALSE	FALSE	0	0	0	0	0
RP11-321M21.3	18:68787043:78014136	16	16	0	0	89	FALSE	FALSE	0	0	0	0	0
RP11-723G8.2	18:68787043:78014136	15	15	0	0	90	FALSE	FALSE	0	0	0	0	0
RP11-795F19.5	18:68787043:78014136	14	14	0	0	90	FALSE	FALSE	0	0	0	0	0
RP11-94B19.4	18:68787043:78014136	16	16	0	0	89	FALSE	FALSE	0	0	0	0	0
SALL3	18:68787043:78014136	14	14	0	0	90	TRUE	FALSE	0	0	0	0	0
SMIM21	18:68787043:78014136	16	16	0	0	89	FALSE	FALSE	0	0	0	0	0
TIMM21	18:68787043:78014136	15	15	0	0	90	FALSE	FALSE	0	0	0	0	0
TSHZ1	18:68787043:78014136	16	16	0	0	89	TRUE	FALSE	0	0	0	0	0
TXNL4A	18:68787043:78014136	14	14	0	0	90	FALSE	FALSE	0	0	0	0	0
ZADH2	18:68787043:78014136	16	16	0	0	89	TRUE	FALSE	0	0	0	0	0
RPSAP58	19:23765492:24583312	7	7	0	0	98	FALSE	FALSE	0	0	0	0	0
ZNF254	19:23765492:24583312	8	8	0	0	97	FALSE	FALSE	0	0	0	0	0
ZNF675	19:23765492:24583312	7	7	0	0	98	FALSE	FALSE	0	0	0	0	0
ZNF681	19:23765492:24583312	7	7	0	0	98	FALSE	FALSE	0	0	0	0	0
IRGC	19:43561722:44724391	9	9	1	0	96	FALSE	FALSE	1	0	0	0	0
KCNN4	19:43561722:44724391	9	9	1	0	96	FALSE	FALSE	1	0	0	0	0
LYPD5	19:43561722:44724391	9	9	1	0	96	FALSE	FALSE	1	0	0	0	0
SMG9	19:43561722:44724391	9	9	1	0	96	FALSE	FALSE	1	0	0	0	0
ZNF155	19:43561722:44724391	9	9	1	0	96	FALSE	FALSE	1	0	0	0	0
ZNF221	19:43561722:44724391	9	9	1	0	96	FALSE	FALSE	1	0	0	0	0
ZNF222	19:43561722:44724391	9	9	1	0	96	FALSE	FALSE	1	0	0	0	0
ZNF223	19:43561722:44724391	9	9	0	0	96	FALSE	FALSE	0	0	0	0	0
ZNF224	19:43561722:44724391	9	9	1	0	96	FALSE	FALSE	1	0	0	0	0
ZNF225	19:43561722:44724391	9	9	1	0	96	FALSE	FALSE	1	0	0	0	0
ZNF226	19:43561722:44724391	9	9	1	0	96	FALSE	FALSE	1	0	0	0	0
ZNF227	19:43561722:44724391	9	9	1	0	96	TRUE	FALSE	1	0	0	0	0
ZNF230	19:43561722:44724391	9	9	1	0	96	FALSE	FALSE	1	0	0	0	0
ZNF234	19:43561722:44724391	9	9	1	0	96	FALSE	FALSE	1	0	0	0	0
ZNF283	19:43561722:44724391	9	9	1	0	96	FALSE	FALSE	1	0	0	0	0
ZNF284	19:43561722:44724391	9	9	1	0	96	FALSE	FALSE	1	0	0	0	0
ZNF404	19:43561722:44724391	9	9	1	0	96	FALSE	FALSE	1	0	0	0	0
ZNF45	19:43561722:44724391	9	9	1	0	96	FALSE	FALSE	1	0	0	0	0
ABHD16B	20:58079512:62956153	6	6	0	0	98	FALSE	FALSE	0	0	0	0	0
ADRM1	20:58079512:62956153	6	6	0	0	98	FALSE	FALSE	0	0	0	0	0
AL118506.1	20:58079512:62956153	6	6	0	0	98	FALSE	FALSE	0	0	0	0	0
AL158091.1	20:58079512:62956153	6	6	0	0	98	FALSE	FALSE	0	0	0	0	0
ARFGAP1	20:58079512:62956153	6	6	0	0	98	FALSE	FALSE	0	0	0	0	0
ARFRP1	20:58079512:62956153	6	6	0	0	98	FALSE	FALSE	0	0	0	0	0
BHLHE23	20:58079512:62956153	6	6	0	0	98	FALSE	FALSE	0	0	0	0	0
BIRC7	20:58079512:62956153	6	6	0	0	98	FALSE	FALSE	0	0	0	0	0
C20ORF135	20:58079512:62956153	6	6	0	0	98	FALSE	FALSE	0	0	0	0	0
C20orf166	20:58079512:62956153	6	6	0	0	98	FALSE	FALSE	0	0	0	0	0
C20orf195	20:58079512:62956153	6	6	0	0	98	FALSE	FALSE	0	0	0	0	0
C20orf197	20:58079512:62956153	5	5	0	0	99	FALSE	FALSE	0	0	0	0	0
C20orf201	20:58079512:62956153	6	6	0	0	98	FALSE	FALSE	0	0	0	0	0
CABLES2	20:58079512:62956153	6	6	0	0	98	FALSE	FALSE	0	0	0	0	0
CDH26	20:58079512:62956153	4	4	0	0	100	FALSE	FALSE	0	0	0	0	0
CDH4	20:58079512:62956153	6	6	0	0	98	FALSE	FALSE	0	0	0	0	0
CHRNA4	20:58079512:62956153	6	6	0	0	98	FALSE	FALSE	0	0	0	0	0
COL20A1	20:58079512:62956153	6	6	0	0	98	FALSE	FALSE	0	0	0	0	0
COL9A3	20:58079512:62956153	6	6	0	0	98	FALSE	FALSE	0	0	0	0	0
DIDO1	20:58079512:62956153	6	6	0	0	98	FALSE	FALSE	0	0	0	0	0
DNAJC5	20:58079512:62956153	6	6	0	0	98	FALSE	FALSE	0	0	0	0	0
EEF1A2	20:58079512:62956153	6	6	0	0	98	FALSE	FALSE	0	0	0	0	0
FAM217B	20:58079512:62956153	4	4	0	0	100	FALSE	FALSE	0	0	0	0	0
GATA5	20:58079512:62956153	6	6	0	0	98	FALSE	FALSE	0	0	0	0	0
GID8	20:58079512:62956153	6	6	0	0	98	FALSE	FALSE	0	0	0	0	0
GMEB2	20:58079512:62956153	6	6	0	0	98	FALSE	FALSE	0	0	0	0	0
HELZ2	20:58079512:62956153	6	6	0	0	98	FALSE	FALSE	0	0	0	0	0
HRH3	20:58079512:62956153	6	6	0	0	98	FALSE	FALSE	0	0	0	0	0
KCNQ2	20:58079512:62956153	6	6	0	0	98	FALSE	FALSE	0	0	0	0	0
LAMA5	20:58079512:62956153	6	6	0	0	98	FALSE	FALSE	0	0	0	0	0
LIME1	20:58079512:62956153	6	6	0	0	98	FALSE	FALSE	0	0	0	0	0
LSM14B	20:58079512:62956153	6	6	0	0	98	FALSE	FALSE	0	0	0	0	0
MRGBP	20:58079512:62956153	6	6	0	0	98	FALSE	FALSE	0	0	0	0	0
MTG2	20:58079512:62956153	6	6	1	0	97	FALSE	FALSE	0	1	0	0	0
MYT1	20:58079512:62956153	6	6	0	0	98	FALSE	FALSE	0	0	0	0	0
NKAIN4	20:58079512:62956153	6	6	0	0	98	FALSE	FALSE	0	0	0	0	0
NPBWR2	20:58079512:62956153	6	6	0	0	98	FALSE	FALSE	0	0	0	0	0
NTSR1	20:58079512:62956153	6	6	0	0	98	FALSE	FALSE	0	0	0	0	0
OGFR	20:58079512:62956153	6	6	0	0	98	FALSE	FALSE	0	0	0	0	0
OPRL1	20:58079512:62956153	6	6	0	0	98	FALSE	FALSE	0	0	0	0	0
OSBPL2	20:58079512:62956153	6	6	0	0	98	FALSE	FALSE	0	0	0	0	0
PCMTD2	20:58079512:62956153	6	6	0	0	98	FALSE	FALSE	0	0	0	0	0
PHACTR3	20:58079512:62956153	4	4	0	0	100	FALSE	FALSE	0	0	0	0	0
PPDPF	20:58079512:62956153	6	6	0	0	98	FALSE	FALSE	0	0	0	0	0
PPP1R3D	20:58079512:62956153	4	4	0	0	100	FALSE	FALSE	0	0	0	0	0
PRPF6	20:58079512:62956153	6	6	0	0	98	FALSE	FALSE	0	0	0	0	0
PSMA7	20:58079512:62956153	6	6	0	0	98	FALSE	FALSE	0	0	0	0	0
PTK6	20:58079512:62956153	6	6	0	0	98	FALSE	TRUE	0	0	0	0	0
RBBP8NL	20:58079512:62956153	6	6	0	0	98	FALSE	FALSE	0	0	0	0	0
RGS19	20:58079512:62956153	6	6	0	0	98	FALSE	FALSE	0	0	0	0	0
RP11-429E11.3	20:58079512:62956153	5	5	0	0	99	FALSE	FALSE	0	0	0	0	0
RP11-93B14.6	20:58079512:62956153	6	6	0	0	98	FALSE	FALSE	0	0	0	0	0
RP4-583P15.14	20:58079512:62956153	6	6	0	0	98	FALSE	FALSE	0	0	0	0	0
RP4-583P15.15	20:58079512:62956153	6	6	0	0	98	FALSE	FALSE	0	0	0	0	0
RPS21	20:58079512:62956153	6	6	0	0	98	FALSE	FALSE	0	0	0	0	0
RTEL1	20:58079512:62956153	6	6	0	0	98	FALSE	FALSE	0	0	0	0	0
RTEL1-TNFRSF6B	20:58079512:62956153	6	6	0	0	98	FALSE	FALSE	0	0	0	0	0
SAMD10	20:58079512:62956153	6	6	0	0	98	FALSE	FALSE	0	0	0	0	0
SLC17A9	20:58079512:62956153	6	6	0	0	98	FALSE	FALSE	0	0	0	0	0
SLC2A4RG	20:58079512:62956153	6	6	0	0	98	FALSE	FALSE	0	0	0	0	0
SLCO4A1	20:58079512:62956153	6	6	0	0	98	FALSE	FALSE	0	0	0	0	0
SOX18	20:58079512:62956153	6	6	0	0	98	FALSE	FALSE	0	0	0	0	0
SRMS	20:58079512:62956153	6	6	0	0	98	FALSE	FALSE	0	0	0	0	0
SS18L1	20:58079512:62956153	6	6	1	0	97	FALSE	TRUE	0	1	0	0	0
STMN3	20:58079512:62956153	6	6	0	0	98	FALSE	FALSE	0	0	0	0	0
SYCP2	20:58079512:62956153	4	4	0	0	100	FALSE	FALSE	0	0	0	0	0
TAF4	20:58079512:62956153	6	6	0	0	98	FALSE	FALSE	0	0	0	0	0
TCEA2	20:58079512:62956153	6	6	0	0	98	FALSE	FALSE	0	0	0	0	0
TCFL5	20:58079512:62956153	6	6	0	0	98	FALSE	FALSE	0	0	0	0	0
TNFRSF6B	20:58079512:62956153	6	6	0	0	98	FALSE	FALSE	0	0	0	0	0
TPD52L2	20:58079512:62956153	6	6	0	0	98	FALSE	FALSE	0	0	0	0	0
UCKL1	20:58079512:62956153	6	6	0	0	98	FALSE	FALSE	0	0	0	0	0
YTHDF1	20:58079512:62956153	6	6	0	0	98	FALSE	FALSE	0	0	0	0	0
ZBTB46	20:58079512:62956153	6	6	1	0	97	FALSE	FALSE	0	0	1	0	0
ZGPAT	20:58079512:62956153	6	6	0	0	98	FALSE	FALSE	0	0	0	0	0
ZNF512B	20:58079512:62956153	6	6	0	0	98	FALSE	FALSE	0	0	0	0	0
ADAM33	20:61305:18733665	5	5	0	0	98	FALSE	FALSE	0	0	0	0	0
ADRA1D	20:61305:18733665	5	5	0	0	98	TRUE	FALSE	0	0	0	0	0
AL136531.1	20:61305:18733665	7	7	0	0	97	FALSE	FALSE	0	0	0	0	0
ANGPT4	20:61305:18733665	7	7	0	0	97	FALSE	FALSE	0	0	0	0	0
AP5S1	20:61305:18733665	5	5	0	0	98	FALSE	FALSE	0	0	0	0	0
ATRN	20:61305:18733665	5	5	0	0	98	FALSE	FALSE	0	0	0	0	0
AVP	20:61305:18733665	5	5	0	0	98	FALSE	FALSE	0	0	0	0	0
BMP2	20:61305:18733665	4	4	1	0	98	TRUE	FALSE	1	0	0	0	0
BTBD3	20:61305:18733665	5	5	1	0	98	TRUE	FALSE	1	0	0	0	0
C20orf141	20:61305:18733665	5	5	0	0	98	FALSE	FALSE	0	0	0	0	0
C20orf194	20:61305:18733665	5	5	0	0	98	TRUE	FALSE	0	0	0	0	0
C20orf196	20:61305:18733665	4	4	1	0	98	FALSE	FALSE	1	0	0	0	0
C20orf202	20:61305:18733665	7	7	0	0	97	FALSE	FALSE	0	0	0	0	0
C20orf27	20:61305:18733665	5	5	0	0	98	FALSE	FALSE	0	0	0	0	0
C20orf96	20:61305:18733665	7	7	0	0	97	FALSE	FALSE	0	0	0	0	0
CDC25B	20:61305:18733665	5	5	0	0	98	FALSE	FALSE	0	0	0	0	0
CDS2	20:61305:18733665	5	5	1	0	97	FALSE	FALSE	1	0	0	0	0
CENPB	20:61305:18733665	5	5	0	0	98	FALSE	FALSE	0	0	0	0	0
CHGB	20:61305:18733665	4	4	1	0	98	FALSE	FALSE	1	0	0	0	0
CPXM1	20:61305:18733665	5	5	0	0	98	FALSE	FALSE	0	0	0	0	0
CRLS1	20:61305:18733665	4	4	1	0	98	FALSE	FALSE	1	0	0	0	0
CSNK2A1	20:61305:18733665	7	7	0	0	97	FALSE	FALSE	0	0	0	0	0
DDRGK1	20:61305:18733665	5	5	0	0	98	FALSE	FALSE	0	0	0	0	0
DEFB125	20:61305:18733665	7	7	0	0	97	FALSE	FALSE	0	0	0	0	0
DEFB126	20:61305:18733665	7	7	0	0	97	FALSE	FALSE	0	0	0	0	0
DEFB127	20:61305:18733665	7	7	0	0	97	FALSE	FALSE	0	0	0	0	0
DEFB128	20:61305:18733665	7	7	0	0	97	FALSE	FALSE	0	0	0	0	0
DEFB129	20:61305:18733665	7	7	0	0	97	FALSE	FALSE	0	0	0	0	0
DEFB132	20:61305:18733665	7	7	0	0	97	FALSE	FALSE	0	0	0	0	0
EBF4	20:61305:18733665	5	5	0	0	98	FALSE	FALSE	0	0	0	0	0
FAM110A	20:61305:18733665	7	7	1	0	96	TRUE	FALSE	0	0	0	1	0
FASTKD5	20:61305:18733665	5	5	0	0	98	FALSE	FALSE	0	0	0	0	0
FERMT1	20:61305:18733665	4	4	1	0	98	FALSE	FALSE	1	0	0	0	0
FKBP1A	20:61305:18733665	7	7	0	0	97	FALSE	FALSE	0	0	0	0	0
GFRA4	20:61305:18733665	5	5	0	0	98	FALSE	FALSE	0	0	0	0	0
GNRH2	20:61305:18733665	5	5	0	0	98	FALSE	FALSE	0	0	0	0	0
GPCPD1	20:61305:18733665	4	4	1	0	98	TRUE	FALSE	1	0	0	0	0
HAO1	20:61305:18733665	4	4	1	0	98	TRUE	FALSE	1	0	0	0	0
HSPA12B	20:61305:18733665	5	5	0	0	98	FALSE	FALSE	0	0	0	0	0
IDH3B	20:61305:18733665	5	5	0	0	98	FALSE	FALSE	0	0	0	0	0
ITPA	20:61305:18733665	5	5	0	0	98	FALSE	FALSE	0	0	0	0	0
LAMP5	20:61305:18733665	4	4	2	0	97	FALSE	FALSE	2	0	0	0	0
LRRN4	20:61305:18733665	4	4	1	0	98	FALSE	FALSE	1	0	0	0	0
LZTS3	20:61305:18733665	5	5	0	0	98	FALSE	FALSE	0	0	0	0	0
MAVS	20:61305:18733665	5	5	0	0	98	FALSE	FALSE	0	0	0	0	0
MCM8	20:61305:18733665	4	4	1	0	98	FALSE	FALSE	1	0	0	0	0
MRPS26	20:61305:18733665	5	5	0	0	98	FALSE	FALSE	0	0	0	0	0
NOP56	20:61305:18733665	5	5	0	0	98	FALSE	FALSE	0	0	0	0	0
NRSN2	20:61305:18733665	7	7	1	0	96	FALSE	FALSE	0	0	1	0	0
NSFL1C	20:61305:18733665	6	6	1	0	97	FALSE	FALSE	0	0	1	1	0
OXT	20:61305:18733665	5	5	0	0	98	FALSE	FALSE	0	0	0	0	0
PANK2	20:61305:18733665	5	5	0	0	98	FALSE	FALSE	0	0	0	0	0
PCED1A	20:61305:18733665	5	5	0	0	98	FALSE	FALSE	0	0	0	0	0
PCNA	20:61305:18733665	5	5	1	0	97	FALSE	FALSE	1	0	0	0	0
PDYN	20:61305:18733665	6	6	0	0	98	FALSE	FALSE	0	0	0	0	0
PLCB4	20:61305:18733665	4	4	3	0	97	TRUE	FALSE	2	1	0	1	0
PRND	20:61305:18733665	5	5	0	0	98	FALSE	FALSE	0	0	0	0	0
PRNP	20:61305:18733665	5	5	0	0	98	FALSE	FALSE	0	0	0	0	0
PRNT	20:61305:18733665	5	5	0	0	98	FALSE	FALSE	0	0	0	0	0
PROKR2	20:61305:18733665	4	4	1	0	98	FALSE	FALSE	1	0	0	0	0
PSMF1	20:61305:18733665	7	7	0	0	97	FALSE	FALSE	0	0	0	0	0
PTPRA	20:61305:18733665	5	5	0	0	98	FALSE	FALSE	0	0	0	0	0
RAD21L1	20:61305:18733665	7	7	0	0	97	FALSE	FALSE	0	0	0	0	0
RASSF2	20:61305:18733665	5	5	0	0	98	FALSE	FALSE	0	0	0	0	0
RBCK1	20:61305:18733665	7	7	0	0	97	FALSE	FALSE	0	0	0	0	0
RNF24	20:61305:18733665	5	5	0	0	98	FALSE	FALSE	0	0	0	0	0
RP11-352D3.2	20:61305:18733665	5	5	0	0	98	FALSE	FALSE	0	0	0	0	0
RP4-576H24.4	20:61305:18733665	6	6	0	0	98	FALSE	FALSE	0	0	0	0	0
RP5-850E9.3	20:61305:18733665	7	7	0	0	97	FALSE	FALSE	0	0	0	0	0
RSPO4	20:61305:18733665	7	7	0	0	97	FALSE	FALSE	0	0	0	0	0
SCRT2	20:61305:18733665	7	7	0	0	97	FALSE	FALSE	0	0	0	0	0
SDCBP2	20:61305:18733665	7	7	0	0	97	FALSE	FALSE	0	0	0	0	0
SIGLEC1	20:61305:18733665	5	5	0	0	98	FALSE	FALSE	0	0	0	0	0
SIRPA	20:61305:18733665	6	6	0	0	98	FALSE	FALSE	0	0	0	0	0
SIRPB1	20:61305:18733665	6	6	0	0	98	FALSE	FALSE	0	0	0	0	0
SIRPB2	20:61305:18733665	6	6	0	0	98	FALSE	FALSE	0	0	0	0	0
SIRPD	20:61305:18733665	6	6	0	0	98	TRUE	FALSE	0	0	0	0	0
SIRPG	20:61305:18733665	6	6	0	0	98	FALSE	FALSE	0	0	0	0	0
SLC23A2	20:61305:18733665	5	5	1	0	97	TRUE	FALSE	1	1	0	0	0
SLC4A11	20:61305:18733665	5	5	0	0	98	TRUE	FALSE	0	0	0	0	0
SLC52A3	20:61305:18733665	7	7	0	0	97	FALSE	FALSE	0	0	0	0	0
SMOX	20:61305:18733665	5	5	0	0	98	FALSE	FALSE	0	0	0	0	0
SNPH	20:61305:18733665	7	7	0	0	97	FALSE	FALSE	0	0	0	0	0
SNRPB	20:61305:18733665	6	6	0	0	98	FALSE	FALSE	0	0	0	0	0
SOX12	20:61305:18733665	7	7	0	0	97	FALSE	FALSE	0	0	0	0	0
SPEF1	20:61305:18733665	5	5	0	0	98	FALSE	FALSE	0	0	0	0	0
SRXN1	20:61305:18733665	7	7	0	0	97	FALSE	FALSE	0	0	0	0	0
STK35	20:61305:18733665	6	6	0	0	98	FALSE	FALSE	0	0	0	0	0
TBC1D20	20:61305:18733665	7	7	0	0	97	FALSE	FALSE	0	0	0	0	0
TCF15	20:61305:18733665	7	7	0	0	97	FALSE	FALSE	0	0	0	0	0
TGM3	20:61305:18733665	6	6	0	0	98	FALSE	FALSE	0	0	0	0	0
TGM6	20:61305:18733665	6	6	0	0	98	FALSE	FALSE	0	0	0	0	0
TMC2	20:61305:18733665	5	5	0	0	98	FALSE	FALSE	0	0	0	0	0
TMEM230	20:61305:18733665	5	5	1	0	97	FALSE	FALSE	1	0	0	0	0
TMEM239	20:61305:18733665	5	5	0	0	98	FALSE	FALSE	0	0	0	0	0
TMEM74B	20:61305:18733665	7	7	0	0	97	FALSE	FALSE	0	0	0	0	0
TMX4	20:61305:18733665	5	5	1	0	97	FALSE	FALSE	1	0	0	0	0
TRIB3	20:61305:18733665	7	7	0	0	97	FALSE	FALSE	0	0	0	0	0
TRMT6	20:61305:18733665	4	4	1	0	98	FALSE	FALSE	1	0	0	0	0
UBOX5	20:61305:18733665	5	5	0	0	98	FALSE	FALSE	0	0	0	0	0
VPS16	20:61305:18733665	5	5	0	0	98	FALSE	FALSE	0	0	0	0	0
ZCCHC3	20:61305:18733665	7	7	0	0	97	FALSE	FALSE	0	0	0	0	0
ADAM33	20:61305:5208551	5	5	0	0	98	FALSE	FALSE	0	0	0	0	0
ADRA1D	20:61305:5208551	5	5	0	0	98	TRUE	FALSE	0	0	0	0	0
AL136531.1	20:61305:5208551	7	7	0	0	97	FALSE	FALSE	0	0	0	0	0
ANGPT4	20:61305:5208551	7	7	0	0	97	FALSE	FALSE	0	0	0	0	0
AP5S1	20:61305:5208551	5	5	0	0	98	FALSE	FALSE	0	0	0	0	0
ATRN	20:61305:5208551	5	5	0	0	98	FALSE	FALSE	0	0	0	0	0
AVP	20:61305:5208551	5	5	0	0	98	FALSE	FALSE	0	0	0	0	0
C20orf141	20:61305:5208551	5	5	0	0	98	FALSE	FALSE	0	0	0	0	0
C20orf194	20:61305:5208551	5	5	0	0	98	TRUE	FALSE	0	0	0	0	0
C20orf202	20:61305:5208551	7	7	0	0	97	FALSE	FALSE	0	0	0	0	0
C20orf27	20:61305:5208551	5	5	0	0	98	FALSE	FALSE	0	0	0	0	0
C20orf96	20:61305:5208551	7	7	0	0	97	FALSE	FALSE	0	0	0	0	0
CDC25B	20:61305:5208551	5	5	0	0	98	FALSE	FALSE	0	0	0	0	0
CDS2	20:61305:5208551	5	5	1	0	97	FALSE	FALSE	1	0	0	0	0
CENPB	20:61305:5208551	5	5	0	0	98	FALSE	FALSE	0	0	0	0	0
CPXM1	20:61305:5208551	5	5	0	0	98	FALSE	FALSE	0	0	0	0	0
CSNK2A1	20:61305:5208551	7	7	0	0	97	FALSE	FALSE	0	0	0	0	0
DDRGK1	20:61305:5208551	5	5	0	0	98	FALSE	FALSE	0	0	0	0	0
DEFB125	20:61305:5208551	7	7	0	0	97	FALSE	FALSE	0	0	0	0	0
DEFB126	20:61305:5208551	7	7	0	0	97	FALSE	FALSE	0	0	0	0	0
DEFB127	20:61305:5208551	7	7	0	0	97	FALSE	FALSE	0	0	0	0	0
DEFB128	20:61305:5208551	7	7	0	0	97	FALSE	FALSE	0	0	0	0	0
DEFB129	20:61305:5208551	7	7	0	0	97	FALSE	FALSE	0	0	0	0	0
DEFB132	20:61305:5208551	7	7	0	0	97	FALSE	FALSE	0	0	0	0	0
EBF4	20:61305:5208551	5	5	0	0	98	FALSE	FALSE	0	0	0	0	0
FAM110A	20:61305:5208551	7	7	1	0	96	TRUE	FALSE	0	0	0	1	0
FASTKD5	20:61305:5208551	5	5	0	0	98	FALSE	FALSE	0	0	0	0	0
FKBP1A	20:61305:5208551	7	7	0	0	97	FALSE	FALSE	0	0	0	0	0
GFRA4	20:61305:5208551	5	5	0	0	98	FALSE	FALSE	0	0	0	0	0
GNRH2	20:61305:5208551	5	5	0	0	98	FALSE	FALSE	0	0	0	0	0
HSPA12B	20:61305:5208551	5	5	0	0	98	FALSE	FALSE	0	0	0	0	0
IDH3B	20:61305:5208551	5	5	0	0	98	FALSE	FALSE	0	0	0	0	0
ITPA	20:61305:5208551	5	5	0	0	98	FALSE	FALSE	0	0	0	0	0
LZTS3	20:61305:5208551	5	5	0	0	98	FALSE	FALSE	0	0	0	0	0
MAVS	20:61305:5208551	5	5	0	0	98	FALSE	FALSE	0	0	0	0	0
MRPS26	20:61305:5208551	5	5	0	0	98	FALSE	FALSE	0	0	0	0	0
NOP56	20:61305:5208551	5	5	0	0	98	FALSE	FALSE	0	0	0	0	0
NRSN2	20:61305:5208551	7	7	1	0	96	FALSE	FALSE	0	0	1	0	0
NSFL1C	20:61305:5208551	6	6	1	0	97	FALSE	FALSE	0	0	1	1	0
OXT	20:61305:5208551	5	5	0	0	98	FALSE	FALSE	0	0	0	0	0
PANK2	20:61305:5208551	5	5	0	0	98	FALSE	FALSE	0	0	0	0	0
PCED1A	20:61305:5208551	5	5	0	0	98	FALSE	FALSE	0	0	0	0	0
PCNA	20:61305:5208551	5	5	1	0	97	FALSE	FALSE	1	0	0	0	0
PDYN	20:61305:5208551	6	6	0	0	98	FALSE	FALSE	0	0	0	0	0
PRND	20:61305:5208551	5	5	0	0	98	FALSE	FALSE	0	0	0	0	0
PRNP	20:61305:5208551	5	5	0	0	98	FALSE	FALSE	0	0	0	0	0
PRNT	20:61305:5208551	5	5	0	0	98	FALSE	FALSE	0	0	0	0	0
PSMF1	20:61305:5208551	7	7	0	0	97	FALSE	FALSE	0	0	0	0	0
PTPRA	20:61305:5208551	5	5	0	0	98	FALSE	FALSE	0	0	0	0	0
RAD21L1	20:61305:5208551	7	7	0	0	97	FALSE	FALSE	0	0	0	0	0
RASSF2	20:61305:5208551	5	5	0	0	98	FALSE	FALSE	0	0	0	0	0
RBCK1	20:61305:5208551	7	7	0	0	97	FALSE	FALSE	0	0	0	0	0
RNF24	20:61305:5208551	5	5	0	0	98	FALSE	FALSE	0	0	0	0	0
RP11-352D3.2	20:61305:5208551	5	5	0	0	98	FALSE	FALSE	0	0	0	0	0
RP4-576H24.4	20:61305:5208551	6	6	0	0	98	FALSE	FALSE	0	0	0	0	0
RP5-850E9.3	20:61305:5208551	7	7	0	0	97	FALSE	FALSE	0	0	0	0	0
RSPO4	20:61305:5208551	7	7	0	0	97	FALSE	FALSE	0	0	0	0	0
SCRT2	20:61305:5208551	7	7	0	0	97	FALSE	FALSE	0	0	0	0	0
SDCBP2	20:61305:5208551	7	7	0	0	97	FALSE	FALSE	0	0	0	0	0
SIGLEC1	20:61305:5208551	5	5	0	0	98	FALSE	FALSE	0	0	0	0	0
SIRPA	20:61305:5208551	6	6	0	0	98	FALSE	FALSE	0	0	0	0	0
SIRPB1	20:61305:5208551	6	6	0	0	98	FALSE	FALSE	0	0	0	0	0
SIRPB2	20:61305:5208551	6	6	0	0	98	FALSE	FALSE	0	0	0	0	0
SIRPD	20:61305:5208551	6	6	0	0	98	TRUE	FALSE	0	0	0	0	0
SIRPG	20:61305:5208551	6	6	0	0	98	FALSE	FALSE	0	0	0	0	0
SLC23A2	20:61305:5208551	5	5	1	0	97	TRUE	FALSE	1	1	0	0	0
SLC4A11	20:61305:5208551	5	5	0	0	98	TRUE	FALSE	0	0	0	0	0
SLC52A3	20:61305:5208551	7	7	0	0	97	FALSE	FALSE	0	0	0	0	0
SMOX	20:61305:5208551	5	5	0	0	98	FALSE	FALSE	0	0	0	0	0
SNPH	20:61305:5208551	7	7	0	0	97	FALSE	FALSE	0	0	0	0	0
SNRPB	20:61305:5208551	6	6	0	0	98	FALSE	FALSE	0	0	0	0	0
SOX12	20:61305:5208551	7	7	0	0	97	FALSE	FALSE	0	0	0	0	0
SPEF1	20:61305:5208551	5	5	0	0	98	FALSE	FALSE	0	0	0	0	0
SRXN1	20:61305:5208551	7	7	0	0	97	FALSE	FALSE	0	0	0	0	0
STK35	20:61305:5208551	6	6	0	0	98	FALSE	FALSE	0	0	0	0	0
TBC1D20	20:61305:5208551	7	7	0	0	97	FALSE	FALSE	0	0	0	0	0
TCF15	20:61305:5208551	7	7	0	0	97	FALSE	FALSE	0	0	0	0	0
TGM3	20:61305:5208551	6	6	0	0	98	FALSE	FALSE	0	0	0	0	0
TGM6	20:61305:5208551	6	6	0	0	98	FALSE	FALSE	0	0	0	0	0
TMC2	20:61305:5208551	5	5	0	0	98	FALSE	FALSE	0	0	0	0	0
TMEM230	20:61305:5208551	5	5	1	0	97	FALSE	FALSE	1	0	0	0	0
TMEM239	20:61305:5208551	5	5	0	0	98	FALSE	FALSE	0	0	0	0	0
TMEM74B	20:61305:5208551	7	7	0	0	97	FALSE	FALSE	0	0	0	0	0
TRIB3	20:61305:5208551	7	7	0	0	97	FALSE	FALSE	0	0	0	0	0
UBOX5	20:61305:5208551	5	5	0	0	98	FALSE	FALSE	0	0	0	0	0
VPS16	20:61305:5208551	5	5	0	0	98	FALSE	FALSE	0	0	0	0	0
ZCCHC3	20:61305:5208551	7	7	0	0	97	FALSE	FALSE	0	0	0	0	0
ADRBK2	22:26004695:30763030	10	10	1	0	93	FALSE	FALSE	1	0	0	0	0
AP1B1	22:26004695:30763030	12	12	1	0	92	FALSE	FALSE	1	0	0	0	0
ASCC2	22:26004695:30763030	11	11	1	0	93	FALSE	FALSE	1	0	0	0	0
ASPHD2	22:26004695:30763030	10	10	1	0	93	FALSE	FALSE	1	0	0	0	0
C22orf31	22:26004695:30763030	12	12	1	0	92	FALSE	FALSE	1	0	0	0	0
CABP7	22:26004695:30763030	11	11	1	0	93	FALSE	FALSE	1	0	0	0	0
CCDC117	22:26004695:30763030	11	11	1	0	92	FALSE	FALSE	1	0	0	0	0
CHEK2	22:26004695:30763030	11	11	1	0	92	FALSE	TRUE	1	0	0	0	0
CRYBA4	22:26004695:30763030	10	10	1	0	93	FALSE	FALSE	1	0	0	0	0
CRYBB1	22:26004695:30763030	10	10	1	0	93	FALSE	FALSE	1	0	0	0	0
EMID1	22:26004695:30763030	12	12	1	0	92	FALSE	FALSE	1	0	0	0	0
EWSR1	22:26004695:30763030	12	12	1	0	92	FALSE	TRUE	1	0	0	0	0
GAS2L1	22:26004695:30763030	12	12	1	0	92	FALSE	FALSE	1	0	0	0	0
GATSL3	22:26004695:30763030	11	11	1	0	93	FALSE	FALSE	1	0	0	0	0
HPS4	22:26004695:30763030	10	10	1	0	93	FALSE	FALSE	1	0	0	0	0
HSCB	22:26004695:30763030	11	11	1	0	92	TRUE	FALSE	1	0	0	0	0
KREMEN1	22:26004695:30763030	12	12	1	0	92	FALSE	FALSE	1	0	0	0	0
LIF	22:26004695:30763030	11	11	1	0	93	FALSE	FALSE	1	0	0	0	0
MN1	22:26004695:30763030	10	10	1	0	93	TRUE	TRUE	1	0	0	0	0
MTMR3	22:26004695:30763030	11	11	1	0	93	FALSE	FALSE	1	0	0	0	0
MYO18B	22:26004695:30763030	10	10	1	0	93	TRUE	FALSE	1	0	0	0	0
NEFH	22:26004695:30763030	12	12	1	0	92	FALSE	FALSE	1	0	0	0	0
NF2	22:26004695:30763030	11	11	1	0	93	FALSE	TRUE	1	0	0	0	0
NIPSNAP1	22:26004695:30763030	12	12	1	0	92	FALSE	FALSE	1	0	0	0	0
OSM	22:26004695:30763030	11	11	1	0	93	FALSE	FALSE	1	0	0	0	0
PITPNB	22:26004695:30763030	10	10	1	0	93	TRUE	FALSE	1	0	0	0	0
RASL10A	22:26004695:30763030	12	12	1	0	92	FALSE	FALSE	1	0	0	0	0
RFPL1	22:26004695:30763030	12	12	1	0	92	FALSE	FALSE	1	0	0	0	0
RHBDD3	22:26004695:30763030	12	12	1	0	92	FALSE	FALSE	1	0	0	0	0
RP1-130H16.18	22:26004695:30763030	11	11	1	0	93	FALSE	FALSE	1	0	0	0	0
SEZ6L	22:26004695:30763030	10	10	2	0	92	FALSE	FALSE	1	0	0	1	0
SF3A1	22:26004695:30763030	11	11	1	0	93	FALSE	FALSE	1	0	0	0	0
SRRD	22:26004695:30763030	10	10	1	0	93	FALSE	FALSE	1	0	0	0	0
TBC1D10A	22:26004695:30763030	11	11	1	0	93	FALSE	FALSE	1	0	0	0	0
TFIP11	22:26004695:30763030	10	10	1	0	93	FALSE	FALSE	1	0	0	0	0
THOC5	22:26004695:30763030	12	12	1	0	92	FALSE	FALSE	1	0	0	0	0
TPST2	22:26004695:30763030	10	10	1	0	93	FALSE	FALSE	1	0	0	0	0
UQCR10	22:26004695:30763030	11	11	1	0	93	FALSE	FALSE	1	0	0	0	0
XBP1	22:26004695:30763030	11	11	1	0	92	TRUE	FALSE	1	0	0	0	0
ZMAT5	22:26004695:30763030	11	11	1	0	93	FALSE	FALSE	1	0	0	0	0
AGA	4:175848816:179843141	10	10	3	0	92	TRUE	FALSE	3	0	0	0	0
ASB5	4:175848816:179843141	11	11	4	0	90	FALSE	FALSE	4	0	0	0	0
GPM6A	4:175848816:179843141	11	11	4	0	90	TRUE	FALSE	4	0	0	0	0
NEIL3	4:175848816:179843141	10	10	3	0	92	TRUE	FALSE	3	0	0	0	0
RP11-487E13.1	4:175848816:179843141	10	10	3	0	92	FALSE	FALSE	3	0	0	0	0
SPATA4	4:175848816:179843141	11	11	4	0	90	FALSE	FALSE	4	0	0	0	0
SPCS3	4:175848816:179843141	11	11	4	0	90	FALSE	FALSE	4	0	0	0	0
VEGFC	4:175848816:179843141	11	11	4	0	90	TRUE	FALSE	4	0	0	0	0
WDR17	4:175848816:179843141	11	11	4	0	90	TRUE	FALSE	4	0	0	0	0
ATOH1	4:93505136:95483003	9	9	6	0	91	TRUE	FALSE	6	0	0	0	0
HPGDS	4:93505136:95483003	9	9	5	0	92	FALSE	FALSE	5	0	0	0	0
PDLIM5	4:93505136:95483003	8	8	6	0	92	FALSE	FALSE	5	0	2	1	0
SMARCAD1	4:93505136:95483003	10	10	5	0	91	TRUE	FALSE	5	0	0	0	0
MPC1	6:165651431:167134570	15	15	0	0	90	FALSE	FALSE	0	0	0	0	0
PRR18	6:165651431:167134570	15	15	0	0	90	FALSE	FALSE	0	0	0	0	0
SFT2D1	6:165651431:167134570	15	15	0	0	90	FALSE	FALSE	0	0	0	0	0
T	6:165651431:167134570	15	15	0	0	90	FALSE	FALSE	0	0	0	0	0
Z98049.1	6:165651431:167134570	15	15	0	0	90	FALSE	FALSE	0	0	0	0	0
BLOC1S5	6:6074152:8109895	17	17	2	0	88	FALSE	FALSE	2	0	0	0	0
BLOC1S5-TXNDC5	6:6074152:8109895	17	17	3	0	87	FALSE	FALSE	2	0	1	0	0
BMP6	6:6074152:8109895	17	17	2	0	88	FALSE	FALSE	2	0	0	0	0
EEF1E1	6:6074152:8109895	17	17	2	0	88	FALSE	FALSE	2	0	0	0	0
EEF1E1-BLOC1S5	6:6074152:8109895	17	17	2	0	88	FALSE	FALSE	2	0	0	0	0
TXNDC5	6:6074152:8109895	17	17	3	0	87	FALSE	FALSE	2	0	1	0	0
CCDC171	9:12847826:15593240	6	6	3	0	95	FALSE	FALSE	3	0	0	0	0
