# Supplementary material for: Appraising the relevance of DNA copy number loss and gain in prostate cancer using whole genome DNA sequence data
Source: PLoS Genet. 2017 Sep 25;13(9):e1007001. doi: 10.1371/journal.pgen.1007001 (PMC5628936; doi:10.1371/journal.pgen.1007001)
Supplement: S15 Table — (XLSX) [file pgen.1007001.s021.xlsx]

## Sheet: S20 Table
Gene	GISTIC Region	Number of patients with deletions	Number of patients with deletion only	Number of patients with rearrangement only	Number of patients with rearrangements that affect the opposite allele	Number of patients without deletions or rearrangements	Gene also found to be affected by rearrangements in Baca et al	Gene found in Cancer Gene Census	BRASS_Inversion	BRASS_TransInv	BRASS_TransNInv	BRASS_Insertion	Percentage deletions with breakpoint
RP1-102H19.8	6:84936364:93949892	50	36	2	15	52	FALSE	FALSE	16	1	0	0	30
ZNF292	6:84936364:93949892	50	37	2	14	52	TRUE	FALSE	16	0	0	1	28
UBE2J1	6:84936364:93949892	48	35	3	14	53	TRUE	FALSE	16	1	0	0	29.1667
SLC35A1	6:84936364:93949892	49	36	2	14	53	TRUE	FALSE	16	0	0	0	28.5714
RRAGD	6:84936364:93949892	48	35	2	14	54	TRUE	FALSE	16	0	0	0	29.1667
RNGTT	6:84936364:93949892	48	35	2	14	54	TRUE	FALSE	16	0	0	0	29.1667
PM20D2	6:84936364:93949892	48	35	2	14	54	TRUE	FALSE	16	0	0	0	29.1667
NT5E	6:84936364:93949892	46	33	1	14	57	TRUE	FALSE	15	0	0	0	30.4348
MAP3K7	6:84936364:93949892	46	33	2	14	56	TRUE	FALSE	16	0	0	0	30.4348
HTR1E	6:84936364:93949892	49	36	2	14	53	TRUE	FALSE	16	0	0	1	28.5714
GJB7	6:84936364:93949892	50	37	3	14	51	TRUE	FALSE	16	0	0	1	28
CNR1	6:84936364:93949892	48	35	2	14	54	TRUE	FALSE	16	0	0	0	29.1667
BACH2	6:84936364:93949892	47	34	2	14	55	TRUE	FALSE	16	0	0	0	29.7872
ANKRD6	6:84936364:93949892	48	35	2	14	54	TRUE	FALSE	16	0	0	0	29.1667
SYNCRIP	6:84936364:93949892	47	34	1	14	56	FALSE	FALSE	15	0	0	0	29.7872
SRSF12	6:84936364:93949892	48	35	2	14	54	FALSE	FALSE	16	0	0	0	29.1667
SPACA1	6:84936364:93949892	49	36	2	14	53	FALSE	FALSE	16	0	0	0	28.5714
SNX14	6:84936364:93949892	46	33	1	14	57	FALSE	FALSE	15	1	0	0	30.4348
SMIM8	6:84936364:93949892	50	37	2	14	52	FALSE	FALSE	16	0	0	0	28
RP11-321N4.5	6:84936364:93949892	47	34	1	14	56	FALSE	FALSE	15	0	0	0	29.7872
RARS2	6:84936364:93949892	49	36	2	14	53	FALSE	FALSE	16	0	0	0	28.5714
PNRC1	6:84936364:93949892	48	35	2	14	54	FALSE	FALSE	16	0	0	0	29.1667
ORC3	6:84936364:93949892	49	36	2	14	53	FALSE	FALSE	16	0	0	0	28.5714
MDN1	6:84936364:93949892	47	34	2	14	55	FALSE	FALSE	16	1	1	0	29.7872
LYRM2	6:84936364:93949892	47	34	2	14	55	FALSE	FALSE	16	0	0	0	29.7872
GJA10	6:84936364:93949892	47	34	2	14	55	FALSE	FALSE	16	0	0	0	29.7872
GABRR2	6:84936364:93949892	48	35	2	14	54	FALSE	FALSE	16	0	0	0	29.1667
GABRR1	6:84936364:93949892	48	35	2	14	54	FALSE	FALSE	16	0	0	0	29.1667
CGA	6:84936364:93949892	49	36	1	14	54	FALSE	FALSE	15	0	0	0	28.5714
C6orf165	6:84936364:93949892	49	36	2	14	53	FALSE	FALSE	16	0	0	0	28.5714
C6orf164	6:84936364:93949892	49	36	2	14	53	FALSE	FALSE	16	0	0	0	28.5714
C6orf163	6:84936364:93949892	50	37	2	14	52	FALSE	FALSE	16	0	0	0	28
C6ORF165	6:84936364:93949892	49	36	2	14	53	FALSE	FALSE	16	0	0	0	28.5714
AL079342.1	6:84936364:93949892	48	35	2	14	54	FALSE	FALSE	16	0	0	0	29.1667
AKIRIN2	6:84936364:93949892	49	36	2	14	53	FALSE	FALSE	16	0	0	0	28.5714
EPHA7	6:84936364:93949892	45	33	3	13	56	TRUE	FALSE	15	0	1	0	28.8889
TBX18	6:84936364:93949892	43	33	4	11	57	TRUE	FALSE	15	0	0	0	25.5814
KIAA1009	6:84936364:93949892	41	32	3	10	60	TRUE	FALSE	13	0	0	0	24.3902
PTEN	10:89617158:90034038	39	30	8	9	62	TRUE	TRUE	12	3	2	1	23.0769
RB1	13:42555162:57749023	45	37	0	9	58	TRUE	TRUE	8	1	0	0	20
TSC22D1	13:42555162:57749023	46	37	2	9	57	TRUE	FALSE	11	0	0	0	19.5652
PCDH8	13:42555162:57749023	40	31	0	9	63	TRUE	FALSE	9	0	0	0	22.5
LECT1	13:42555162:57749023	40	31	1	9	63	TRUE	FALSE	9	0	0	1	22.5
ENOX1	13:42555162:57749023	43	34	2	9	59	TRUE	FALSE	10	0	1	0	20.9302
CAB39L	13:42555162:57749023	44	35	0	9	59	TRUE	FALSE	8	1	0	1	20.4545
LCP1	13:42555162:57749023	47	38	2	9	55	FALSE	TRUE	10	0	1	0	19.1489
SUGT1	13:42555162:57749023	40	31	0	9	63	FALSE	FALSE	9	0	0	0	22.5
LRCH1	13:42555162:57749023	46	37	2	9	56	FALSE	FALSE	10	1	1	1	19.5652
LPAR6	13:42555162:57749023	45	37	0	9	58	FALSE	FALSE	8	1	0	0	20
DNAJC15	13:42555162:57749023	43	34	2	9	59	FALSE	FALSE	10	1	0	0	20.9302
SORBS3	8:22398415:22500641	60	51	3	9	44	FALSE	FALSE	12	0	0	0	15
PPP3CC	8:22398415:22500641	60	51	3	9	44	FALSE	FALSE	12	0	0	0	15
PDLIM2	8:22398415:22500641	60	51	3	9	44	FALSE	FALSE	12	0	0	0	15
CCAR2	8:22398415:22500641	60	51	3	9	44	FALSE	FALSE	12	0	0	0	15
C8orf58	8:22398415:22500641	60	51	3	9	44	FALSE	FALSE	12	0	0	0	15
BIN3	8:22398415:22500641	60	51	3	9	44	FALSE	FALSE	12	0	0	1	15
AC037459.4	8:22398415:22500641	60	51	3	9	44	FALSE	FALSE	12	0	0	0	15
TNFSF11	13:42555162:57749023	42	34	2	8	60	TRUE	FALSE	10	0	0	0	19.0476
RNASEH2B	13:42555162:57749023	43	35	1	8	59	TRUE	FALSE	8	0	1	0	18.6047
OLFM4	13:42555162:57749023	40	32	0	8	63	TRUE	FALSE	8	0	0	0	20
ITM2B	13:42555162:57749023	45	37	0	8	58	TRUE	FALSE	8	0	0	0	17.7778
HTR2A	13:42555162:57749023	46	38	2	8	56	TRUE	FALSE	10	0	0	0	17.3913
GTF2F2	13:42555162:57749023	46	38	2	8	56	TRUE	FALSE	10	0	0	0	17.3913
FNDC3A	13:42555162:57749023	45	37	0	8	58	TRUE	FALSE	8	0	0	0	17.7778
EPSTI1	13:42555162:57749023	43	35	2	8	59	TRUE	FALSE	10	0	0	0	18.6047
ZC3H13	13:42555162:57749023	47	39	2	8	55	FALSE	FALSE	10	0	0	0	17.0213
WDFY2	13:42555162:57749023	41	33	0	8	62	FALSE	FALSE	8	0	0	0	19.5122
VPS36	13:42555162:57749023	40	32	0	8	63	FALSE	FALSE	8	0	0	0	20
UTP14C	13:42555162:57749023	41	33	0	8	62	FALSE	FALSE	8	0	0	0	19.5122
TRIM13	13:42555162:57749023	42	34	0	8	61	FALSE	FALSE	8	0	0	0	19.0476
TPT1	13:42555162:57749023	46	38	2	8	56	FALSE	FALSE	10	0	0	0	17.3913
THSD1	13:42555162:57749023	40	32	1	8	62	FALSE	FALSE	9	0	0	0	20
SUCLA2	13:42555162:57749023	45	37	0	8	58	FALSE	FALSE	8	0	0	0	17.7778
SPRYD7	13:42555162:57749023	42	34	0	8	61	FALSE	FALSE	8	0	0	0	19.0476
SPERT	13:42555162:57749023	47	39	2	8	55	FALSE	FALSE	10	0	0	0	17.0213
SMIM2	13:42555162:57749023	44	36	3	8	57	FALSE	FALSE	11	0	0	0	18.1818
SLC25A30	13:42555162:57749023	46	38	2	8	56	FALSE	FALSE	10	0	0	0	17.3913
SIAH3	13:42555162:57749023	46	38	2	8	56	FALSE	FALSE	10	0	0	0	17.3913
SETDB2	13:42555162:57749023	44	36	0	8	59	FALSE	FALSE	8	0	0	0	18.1818
SERPINE3	13:42555162:57749023	41	33	0	8	62	FALSE	FALSE	8	0	0	0	19.5122
SERP2	13:42555162:57749023	45	37	4	8	56	FALSE	FALSE	11	1	0	0	17.7778
RCBTB2	13:42555162:57749023	45	37	0	8	58	FALSE	FALSE	8	0	0	0	17.7778
RCBTB1	13:42555162:57749023	42	34	0	8	61	FALSE	FALSE	8	0	0	0	19.0476
PHF11	13:42555162:57749023	42	34	0	8	61	FALSE	FALSE	8	0	0	0	19.0476
NUFIP1	13:42555162:57749023	46	38	2	8	56	FALSE	FALSE	10	0	0	0	17.3913
NUDT15	13:42555162:57749023	45	37	0	8	58	FALSE	FALSE	8	0	0	0	17.7778
NEK5	13:42555162:57749023	41	33	1	8	62	FALSE	FALSE	8	0	0	1	19.5122
NEK3	13:42555162:57749023	41	33	0	8	62	FALSE	FALSE	8	0	0	0	19.5122
MLNR	13:42555162:57749023	44	36	0	8	59	FALSE	FALSE	8	0	0	0	18.1818
MED4	13:42555162:57749023	45	37	0	8	58	FALSE	FALSE	8	0	0	0	17.7778
LRRC63	13:42555162:57749023	46	38	2	8	56	FALSE	FALSE	10	0	0	0	17.3913
LACC1	13:42555162:57749023	44	36	2	8	58	FALSE	FALSE	10	0	0	0	18.1818
KPNA3	13:42555162:57749023	42	34	0	8	61	FALSE	FALSE	8	0	0	0	19.0476
KIAA0226L	13:42555162:57749023	46	38	3	8	55	FALSE	FALSE	10	0	1	0	17.3913
KCTD4	13:42555162:57749023	46	38	2	8	56	FALSE	FALSE	10	0	0	0	17.3913
KCNRG	13:42555162:57749023	42	34	0	8	61	FALSE	FALSE	8	0	0	0	19.0476
INTS6	13:42555162:57749023	41	33	1	8	61	FALSE	FALSE	9	1	0	1	19.5122
HNRNPA1L2	13:42555162:57749023	40	32	2	8	62	FALSE	FALSE	9	0	1	0	20
GPALPP1	13:42555162:57749023	46	38	2	8	56	FALSE	FALSE	10	0	0	0	17.3913
FAM216B	13:42555162:57749023	42	34	2	8	60	FALSE	FALSE	10	0	0	0	19.0476
FAM194B	13:42555162:57749023	47	39	2	8	55	FALSE	FALSE	10	0	0	0	17.0213
FAM124A	13:42555162:57749023	41	33	0	8	62	FALSE	FALSE	8	0	0	0	19.5122
ESD	13:42555162:57749023	46	38	2	8	56	FALSE	FALSE	10	1	0	0	17.3913
EBPL	13:42555162:57749023	42	34	0	8	61	FALSE	FALSE	8	0	0	0	19.0476
DLEU7	13:42555162:57749023	43	35	0	8	60	FALSE	FALSE	8	0	0	0	18.6047
DLEU1	13:42555162:57749023	43	35	2	8	58	FALSE	FALSE	8	1	0	1	18.6047
DHRS12	13:42555162:57749023	41	33	0	8	62	FALSE	FALSE	8	0	0	0	19.5122
DGKH	13:42555162:57749023	42	34	2	8	60	FALSE	FALSE	10	0	0	0	19.0476
CYSLTR2	13:42555162:57749023	45	37	0	8	58	FALSE	FALSE	8	0	0	0	17.7778
CPB2	13:42555162:57749023	47	39	2	8	55	FALSE	FALSE	10	0	0	0	17.0213
COG3	13:42555162:57749023	47	39	2	8	55	FALSE	FALSE	10	0	0	0	17.0213
CKAP2	13:42555162:57749023	40	32	0	8	63	FALSE	FALSE	8	0	0	0	20
CDADC1	13:42555162:57749023	44	36	0	8	59	FALSE	FALSE	8	0	0	0	18.1818
CCDC70	13:42555162:57749023	41	33	0	8	62	FALSE	FALSE	8	0	0	0	19.5122
CCDC122	13:42555162:57749023	44	36	2	8	58	FALSE	FALSE	10	0	0	0	18.1818
ATP7B	13:42555162:57749023	41	33	1	8	62	FALSE	FALSE	8	0	0	1	19.5122
ARL11	13:42555162:57749023	42	34	0	8	61	FALSE	FALSE	8	0	0	0	19.0476
ALG11	13:42555162:57749023	41	33	0	8	62	FALSE	FALSE	8	0	0	0	19.5122
AL136218.1	13:42555162:57749023	44	36	0	8	59	FALSE	FALSE	8	0	0	0	18.1818
AKAP11	13:42555162:57749023	42	34	2	8	60	FALSE	FALSE	10	0	0	0	19.0476
TMPRSS2	21:42827479:43100702	32	25	22	8	54	TRUE	TRUE	12	12	11	12	25
CHD1	5:96515472:104436342	29	22	3	8	74	TRUE	FALSE	11	0	0	1	27.5862
RNLS	10:89617158:90034038	37	31	5	7	65	TRUE	FALSE	10	1	0	0	18.9189
ST8SIA4	5:96515472:104436342	28	22	4	7	74	TRUE	FALSE	11	0	0	0	25
SLCO6A1	5:96515472:104436342	25	19	3	7	78	TRUE	FALSE	10	0	0	0	28
SLCO4C1	5:96515472:104436342	26	20	3	7	77	TRUE	FALSE	10	0	0	0	26.9231
AC008948.1	5:96515472:104436342	26	20	3	7	77	FALSE	FALSE	10	0	0	0	26.9231
PRR20C	13:42555162:57749023	37	31	3	6	63	TRUE	FALSE	9	0	0	0	16.2162
PRR20B	13:42555162:57749023	37	31	3	6	63	TRUE	FALSE	9	0	0	0	16.2162
PRR20E	13:42555162:57749023	37	31	3	6	63	FALSE	FALSE	9	0	0	0	16.2162
PRR20D	13:42555162:57749023	37	31	3	6	63	FALSE	FALSE	9	0	0	0	16.2162
PRR20A	13:42555162:57749023	37	31	3	6	63	FALSE	FALSE	9	0	0	0	16.2162
RGMB	5:96515472:104436342	28	23	3	6	75	TRUE	FALSE	8	0	1	0	21.4286
PPIP5K2	5:96515472:104436342	24	18	5	6	77	TRUE	FALSE	10	0	2	0	25
GIN1	5:96515472:104436342	24	19	4	6	78	TRUE	FALSE	10	0	0	0	25
FAM174A	5:96515472:104436342	28	23	5	6	73	TRUE	FALSE	11	0	0	0	21.4286
C5orf30	5:96515472:104436342	24	19	5	6	77	TRUE	FALSE	11	0	0	0	25
ZBTB16	11:113816378:113933687	16	12	4	5	87	FALSE	TRUE	9	0	0	0	31.25
TP53	17:7140520:7944541	37	32	1	5	67	TRUE	TRUE	2	2	3	0	13.5135
SPOPL	2:138765851:139655525	14	11	10	5	82	TRUE	FALSE	15	0	0	0	35.7143
NXPH2	2:138765851:139655525	14	10	11	5	81	TRUE	FALSE	15	1	1	0	35.7143
UBE2E2	3:21791931:27259700	13	8	6	5	87	TRUE	FALSE	9	1	0	1	38.4615
RYBP	3:71832385:72941288	34	29	6	5	67	FALSE	FALSE	10	2	0	0	14.7059
PAM	5:96515472:104436342	24	20	4	5	78	TRUE	FALSE	9	0	0	0	20.8333
NUDT12	5:96515472:104436342	24	20	6	5	76	TRUE	FALSE	11	0	0	0	20.8333
KLLN	10:89617158:90034038	37	33	5	4	67	FALSE	FALSE	7	0	0	0	10.8108
HTR3A	11:113816378:113933687	16	13	4	4	86	FALSE	FALSE	8	0	0	0	25
DUSP16	12:12506852:12874656	27	23	1	4	76	TRUE	FALSE	5	0	0	0	14.8148
LOH12CR2	12:12506852:12874656	27	23	1	4	76	FALSE	FALSE	5	0	0	0	14.8148
LOH12CR1	12:12506852:12874656	27	23	1	4	76	FALSE	FALSE	5	0	0	0	14.8148
HNMT	2:138765851:139655525	13	10	11	4	83	TRUE	FALSE	15	0	0	0	30.7692
ZNF385D	3:21791931:27259700	14	10	8	4	85	TRUE	FALSE	9	2	0	1	28.5714
SHQ1	3:71832385:72941288	33	29	5	4	69	TRUE	FALSE	9	1	0	0	12.1212
SV2C	5:66492413:75700966	22	18	5	4	81	TRUE	FALSE	6	0	1	1	18.1818
MAP1B	5:66492413:75700966	22	18	6	4	80	TRUE	FALSE	8	0	0	1	18.1818
ZNF366	5:66492413:75700966	24	20	4	4	80	FALSE	FALSE	7	1	0	1	16.6667
MRPS27	5:66492413:75700966	23	19	6	4	80	FALSE	FALSE	8	1	0	0	17.3913
ARHGEF28	5:66492413:75700966	22	19	4	4	82	FALSE	FALSE	7	1	0	0	18.1818
HTR3B	11:113816378:113933687	15	13	5	3	86	FALSE	FALSE	8	0	0	0	20
CDKN1B	12:12506852:12874656	28	25	1	3	75	FALSE	TRUE	4	0	1	0	10.7143
GPR19	12:12506852:12874656	27	24	1	3	76	FALSE	FALSE	4	0	0	0	11.1111
CREBL2	12:12506852:12874656	27	24	2	3	75	FALSE	FALSE	4	0	0	1	11.1111
SLC4A1	17:42294338:42639726	20	17	4	3	84	FALSE	FALSE	5	1	0	0	15
GPATCH8	17:42294338:42639726	19	16	4	3	85	FALSE	FALSE	5	1	0	0	15.7895
AC003043.1	17:42294338:42639726	20	17	4	3	84	FALSE	FALSE	5	1	0	0	15
WRAP53	17:7140520:7944541	37	34	0	3	68	FALSE	FALSE	2	0	1	0	8.10811
MX1	21:42827479:43100702	30	27	4	3	73	FALSE	FALSE	5	0	1	1	10
UBE2E1	3:21791931:27259700	13	10	6	3	87	FALSE	FALSE	9	0	0	1	23.0769
PROK2	3:71832385:72941288	28	25	8	3	71	TRUE	FALSE	11	0	0	0	10.7143
GXYLT2	3:71832385:72941288	27	24	6	3	73	FALSE	FALSE	9	0	0	0	11.1111
PIK3R1	5:66492413:75700966	23	20	6	3	81	TRUE	TRUE	9	0	0	0	13.0435
SLC30A5	5:66492413:75700966	24	21	6	3	80	TRUE	FALSE	8	0	0	1	12.5
OCLN	5:66492413:75700966	23	20	5	3	81	TRUE	FALSE	7	0	0	1	13.0435
HEXB	5:66492413:75700966	22	19	4	3	82	TRUE	FALSE	7	0	0	1	13.6364
ENC1	5:66492413:75700966	22	19	4	3	82	TRUE	FALSE	7	0	0	0	13.6364
CENPH	5:66492413:75700966	24	21	5	3	81	TRUE	FALSE	8	0	0	0	12.5
CDK7	5:66492413:75700966	24	21	5	3	81	TRUE	FALSE	8	0	0	0	12.5
TNPO1	5:66492413:75700966	23	20	4	3	81	FALSE	FALSE	7	1	0	0	13.0435
TAF9	5:66492413:75700966	24	21	5	3	81	FALSE	FALSE	8	0	0	0	12.5
RP11-404L6.2	5:66492413:75700966	22	19	6	3	81	FALSE	FALSE	9	0	0	0	13.6364
RAD17	5:66492413:75700966	23	20	5	3	82	FALSE	FALSE	8	0	0	0	13.0435
PTCD2	5:66492413:75700966	23	20	5	3	80	FALSE	FALSE	8	0	0	0	13.0435
NSA2	5:66492413:75700966	22	19	4	3	82	FALSE	FALSE	7	0	0	0	13.6364
MRPS36	5:66492413:75700966	24	21	5	3	81	FALSE	FALSE	8	0	0	0	12.5
HMGCR	5:66492413:75700966	22	19	4	3	82	FALSE	FALSE	6	0	0	1	13.6364
GFM2	5:66492413:75700966	22	19	4	3	82	FALSE	FALSE	7	0	0	0	13.6364
CCNB1	5:66492413:75700966	24	21	5	3	81	FALSE	FALSE	8	0	0	0	12.5
CCDC125	5:66492413:75700966	24	21	5	3	81	FALSE	FALSE	8	0	0	0	12.5
RIOK2	5:96515472:104436342	23	21	4	3	79	TRUE	FALSE	7	0	0	0	13.0435
CTD-2215E18.1	5:96515472:104436342	23	21	4	3	79	FALSE	FALSE	7	0	0	0	13.0435
DNAJC5B	8:66749212:67039388	5	4	12	3	88	TRUE	FALSE	15	0	0	0	60
STX2	12:130643549:131444195	16	14	0	2	89	TRUE	FALSE	1	1	0	0	12.5
UBTF	17:42294338:42639726	20	18	4	2	84	FALSE	FALSE	5	0	0	0	10
SLC25A39	17:42294338:42639726	19	17	4	2	85	FALSE	FALSE	5	0	0	0	10.5263
RUNDC3A	17:42294338:42639726	19	17	4	2	85	FALSE	FALSE	5	0	0	0	10.5263
ITGA2B	17:42294338:42639726	19	17	4	2	85	FALSE	FALSE	5	0	0	0	10.5263
GRN	17:42294338:42639726	19	17	4	2	85	FALSE	FALSE	5	0	0	0	10.5263
FZD2	17:42294338:42639726	17	15	4	2	87	FALSE	FALSE	5	0	0	0	11.7647
FAM171A2	17:42294338:42639726	19	17	4	2	85	FALSE	FALSE	5	0	0	0	10.5263
AC003102.1	17:42294338:42639726	20	18	4	2	84	FALSE	FALSE	5	0	0	0	10
CNTROB	17:7140520:7944541	36	34	0	2	69	TRUE	FALSE	2	0	0	0	5.55556
TRAPPC1	17:7140520:7944541	36	34	0	2	69	FALSE	FALSE	2	0	0	0	5.55556
TMEM88	17:7140520:7944541	37	35	0	2	68	FALSE	FALSE	2	0	0	0	5.40541
RP11-1099M24.7	17:7140520:7944541	36	34	0	2	69	FALSE	FALSE	2	0	0	0	5.55556
LSMD1	17:7140520:7944541	37	35	0	2	68	FALSE	FALSE	2	0	0	0	5.40541
KDM6B	17:7140520:7944541	37	35	0	2	68	FALSE	FALSE	2	0	0	0	5.40541
KCNAB3	17:7140520:7944541	36	34	0	2	69	FALSE	FALSE	2	0	0	0	5.55556
GUCY2D	17:7140520:7944541	36	34	0	2	69	FALSE	FALSE	2	0	0	0	5.55556
EFNB3	17:7140520:7944541	37	35	0	2	68	FALSE	FALSE	2	0	0	0	5.40541
DNAH2	17:7140520:7944541	37	35	0	2	68	FALSE	FALSE	2	0	0	0	5.40541
CYB5D1	17:7140520:7944541	37	35	0	2	68	FALSE	FALSE	2	0	0	0	5.40541
CHD3	17:7140520:7944541	36	34	0	2	69	FALSE	FALSE	2	0	0	0	5.55556
ALOX15B	17:7140520:7944541	34	32	0	2	70	FALSE	FALSE	2	0	0	0	5.88235
THRB	3:21791931:27259700	12	10	7	2	87	TRUE	FALSE	8	0	1	1	16.6667
LRRC3B	3:21791931:27259700	11	9	8	2	87	TRUE	FALSE	9	0	0	1	18.1818
RPL15	3:21791931:27259700	12	10	6	2	88	FALSE	FALSE	8	0	0	0	16.6667
NR1D2	3:21791931:27259700	12	10	6	2	88	FALSE	FALSE	8	0	0	0	16.6667
NKIRAS1	3:21791931:27259700	12	10	6	2	88	FALSE	FALSE	8	0	0	0	16.6667
NEK10	3:21791931:27259700	11	9	7	2	88	FALSE	FALSE	9	0	0	0	18.1818
GALNTL6	4:173959175:181987176	10	8	8	2	88	TRUE	FALSE	7	3	3	1	20
TBC1D19	4:26491975:30734965	13	11	3	2	88	TRUE	FALSE	4	0	1	0	15.3846
PCDH7	4:26491975:30734965	13	11	2	2	90	TRUE	FALSE	4	0	0	0	15.3846
CCKAR	4:26491975:30734965	12	10	2	2	90	FALSE	FALSE	4	0	0	0	16.6667
TMEM174	5:66492413:75700966	23	21	4	2	81	TRUE	FALSE	6	0	0	0	8.69565
POLK	5:66492413:75700966	21	19	4	2	83	TRUE	FALSE	6	0	0	0	9.52381
POC5	5:66492413:75700966	21	19	4	2	83	TRUE	FALSE	6	0	0	0	9.52381
MCCC2	5:66492413:75700966	22	20	6	2	81	TRUE	FALSE	7	0	0	1	9.09091
IQGAP2	5:66492413:75700966	19	17	4	2	84	TRUE	FALSE	6	0	0	0	10.5263
FCHO2	5:66492413:75700966	23	21	4	2	81	TRUE	FALSE	6	0	0	0	8.69565
FAM169A	5:66492413:75700966	22	20	4	2	82	TRUE	FALSE	6	0	0	0	9.09091
CARTPT	5:66492413:75700966	22	20	5	2	81	TRUE	FALSE	7	0	0	0	9.09091
BDP1	5:66492413:75700966	22	20	5	2	81	TRUE	FALSE	7	0	0	0	9.09091
UTP15	5:66492413:75700966	22	20	5	2	82	FALSE	FALSE	6	0	0	1	9.09091
TMEM171	5:66492413:75700966	23	21	4	2	81	FALSE	FALSE	6	0	0	0	8.69565
SMN2	5:66492413:75700966	23	21	5	2	81	FALSE	FALSE	7	0	0	0	8.69565
SMN1	5:66492413:75700966	23	21	5	2	81	FALSE	FALSE	7	0	0	0	8.69565
SERF1B	5:66492413:75700966	23	21	5	2	81	FALSE	FALSE	7	0	0	0	8.69565
SERF1A	5:66492413:75700966	23	21	5	2	81	FALSE	FALSE	7	0	0	0	8.69565
NAIP	5:66492413:75700966	23	21	5	2	81	FALSE	FALSE	7	0	0	0	8.69565
MARVELD2	5:66492413:75700966	23	21	5	2	82	FALSE	FALSE	7	0	0	0	8.69565
GTF2H2C	5:66492413:75700966	23	21	5	2	81	FALSE	FALSE	7	0	0	0	8.69565
GTF2H2	5:66492413:75700966	23	21	5	2	81	FALSE	FALSE	7	0	0	0	8.69565
GCNT4	5:66492413:75700966	21	19	4	2	83	FALSE	FALSE	6	0	0	0	9.52381
FOXD1	5:66492413:75700966	23	21	4	2	81	FALSE	FALSE	6	0	0	0	8.69565
COL4A3BP	5:66492413:75700966	21	19	4	2	83	FALSE	FALSE	6	0	0	0	9.52381
BTF3	5:66492413:75700966	23	21	4	2	81	FALSE	FALSE	6	0	0	0	8.69565
ANKRD31	5:66492413:75700966	21	19	4	2	83	FALSE	FALSE	6	0	0	0	9.52381
ANKRA2	5:66492413:75700966	23	21	5	2	81	FALSE	FALSE	6	0	0	1	8.69565
ANKDD1B	5:66492413:75700966	21	19	4	2	83	FALSE	FALSE	6	0	0	0	9.52381
AC008387.1	5:66492413:75700966	22	20	4	2	82	FALSE	FALSE	6	0	0	0	9.09091
TRIM55	8:66749212:67039388	4	3	12	2	89	TRUE	FALSE	14	0	0	0	50
PDE7A	8:66749212:67039388	5	4	13	2	88	TRUE	FALSE	15	0	0	0	40
RGS10	10:118498762:121265595	20	19	1	1	86	TRUE	FALSE	2	0	0	0	5
GRK5	10:118498762:121265595	19	18	2	1	85	TRUE	FALSE	2	0	1	0	5.26316
RAB11FIP2	10:118498762:121265595	19	18	2	1	86	FALSE	FALSE	3	0	0	0	5.26316
EIF3A	10:118498762:121265595	19	19	2	1	85	FALSE	FALSE	2	1	0	0	5.26316
FZD10	12:130643549:131444195	14	13	0	1	91	TRUE	FALSE	1	0	0	0	7.14286
RIMBP2	12:130643549:131444195	15	14	0	1	90	FALSE	FALSE	1	0	0	0	6.66667
RAN	12:130643549:131444195	16	15	0	1	90	FALSE	FALSE	1	0	0	0	6.25
PIWIL1	12:130643549:131444195	15	14	0	1	90	FALSE	FALSE	1	0	0	0	6.66667
GPR133	12:130643549:131444195	15	14	0	1	90	FALSE	FALSE	1	0	0	0	6.66667
DYNLRB2	16:79631620:80640277	37	37	1	1	66	FALSE	FALSE	2	0	0	0	2.7027
OXSM	3:21791931:27259700	12	11	7	1	87	TRUE	FALSE	8	0	0	0	8.33333
TOP2B	3:21791931:27259700	12	11	7	1	87	FALSE	FALSE	8	0	0	0	8.33333
RARB	3:21791931:27259700	12	11	7	1	87	FALSE	FALSE	8	0	0	0	8.33333
NGLY1	3:21791931:27259700	12	11	7	1	87	FALSE	FALSE	8	0	0	0	8.33333
LINC00692	3:21791931:27259700	12	11	7	1	87	FALSE	FALSE	8	0	0	0	8.33333
SCRG1	4:173959175:181987176	9	8	4	1	91	TRUE	FALSE	5	0	0	0	11.1111
HAND2	4:173959175:181987176	9	8	4	1	91	TRUE	FALSE	5	0	0	0	11.1111
GALNT7	4:173959175:181987176	9	8	4	1	91	TRUE	FALSE	5	0	0	0	11.1111
FBXO8	4:173959175:181987176	10	9	5	1	90	TRUE	FALSE	6	0	0	0	10
ADAM29	4:173959175:181987176	10	9	5	1	90	TRUE	FALSE	6	0	0	0	10
SAP30	4:173959175:181987176	9	8	4	1	91	FALSE	FALSE	5	0	0	0	11.1111
LINC01098	4:173959175:181987176	12	11	2	1	91	FALSE	FALSE	3	0	0	0	8.33333
HMGB2	4:173959175:181987176	9	8	4	1	91	FALSE	FALSE	5	0	0	0	11.1111
STIM2	4:26491975:30734965	13	12	3	1	88	TRUE	FALSE	4	0	0	0	7.69231
RP11-180C1.1	4:26491975:30734965	14	13	2	1	88	FALSE	FALSE	3	0	0	0	7.14286
CD180	5:66492413:75700966	20	19	6	1	83	TRUE	FALSE	7	0	0	0	5
NANOS1	10:118498762:121265595	19	19	2	0	86	TRUE	FALSE	2	0	0	0	0
EMX2	10:118498762:121265595	18	18	3	0	86	TRUE	FALSE	3	0	0	0	0
KIAA1598	10:118498762:121265595	18	18	4	0	86	FALSE	TRUE	3	0	0	1	0
VAX1	10:118498762:121265595	18	18	3	0	86	FALSE	FALSE	3	0	0	0	0
SLC18A2	10:118498762:121265595	18	18	3	0	86	FALSE	FALSE	3	0	0	0	0
SFXN4	10:118498762:121265595	19	19	2	0	85	FALSE	FALSE	2	0	0	0	0
PRLHR	10:118498762:121265595	19	19	2	0	86	FALSE	FALSE	2	0	0	0	0
PRDX3	10:118498762:121265595	19	19	2	0	85	FALSE	FALSE	2	0	0	0	0
PDZD8	10:118498762:121265595	18	18	3	0	86	FALSE	FALSE	3	0	0	0	0
KCNK18	10:118498762:121265595	18	18	3	0	86	FALSE	FALSE	3	0	0	0	0
HSPA12A	10:118498762:121265595	18	18	3	0	87	FALSE	FALSE	3	0	0	0	0
FAM45A	10:118498762:121265595	19	19	2	0	85	FALSE	FALSE	2	0	0	0	0
FAM204A	10:118498762:121265595	19	19	2	0	86	FALSE	FALSE	2	0	0	0	0
ENO4	10:118498762:121265595	18	18	3	0	86	FALSE	FALSE	3	0	0	0	0
CACUL1	10:118498762:121265595	19	19	2	0	86	FALSE	FALSE	2	0	0	0	0
GOLGA6L6	15:20743948:21038619	4	4	0	0	100	TRUE	FALSE	0	0	0	0	0
AC012414.1	15:20743948:21038619	4	4	0	0	100	FALSE	FALSE	0	0	0	0	0
MAF	16:79631620:80640277	36	36	0	0	68	FALSE	TRUE	0	0	0	0	0
CDYL2	16:79631620:80640277	36	36	1	0	67	FALSE	FALSE	1	0	0	0	0
TNFSF12	17:7140520:7944541	37	37	0	0	68	TRUE	FALSE	0	0	0	0	0
SPEM1	17:7140520:7944541	37	37	0	0	68	TRUE	FALSE	0	0	0	0	0
FGF11	17:7140520:7944541	37	37	0	0	68	TRUE	FALSE	0	0	0	0	0
CHRNB1	17:7140520:7944541	37	37	0	0	68	TRUE	FALSE	0	0	0	0	0
ACAP1	17:7140520:7944541	36	36	0	0	68	TRUE	FALSE	0	0	0	0	0
ZBTB4	17:7140520:7944541	37	37	0	0	68	FALSE	FALSE	0	0	0	0	0
YBX2	17:7140520:7944541	36	36	0	0	68	FALSE	FALSE	0	0	0	0	0
TNK1	17:7140520:7944541	37	37	0	0	68	FALSE	FALSE	0	0	0	0	0
TNFSF13	17:7140520:7944541	37	37	0	0	68	FALSE	FALSE	0	0	0	0	0
TNFSF12-TNFSF13	17:7140520:7944541	37	37	0	0	68	FALSE	FALSE	0	0	0	0	0
TMEM95	17:7140520:7944541	37	37	0	0	68	FALSE	FALSE	0	0	0	0	0
TMEM256-PLSCR3	17:7140520:7944541	37	37	0	0	68	FALSE	FALSE	0	0	0	0	0
TMEM256	17:7140520:7944541	37	37	0	0	68	FALSE	FALSE	0	0	0	0	0
TMEM102	17:7140520:7944541	37	37	0	0	68	FALSE	FALSE	0	0	0	0	0
SOX15	17:7140520:7944541	37	37	0	0	68	FALSE	FALSE	0	0	0	0	0
SLC35G6	17:7140520:7944541	37	37	0	0	68	FALSE	FALSE	0	0	0	0	0
SLC2A4	17:7140520:7944541	36	36	0	0	68	FALSE	FALSE	0	0	0	0	0
SHBG	17:7140520:7944541	37	37	0	0	68	FALSE	FALSE	0	0	0	0	0
SENP3	17:7140520:7944541	37	37	0	0	68	FALSE	FALSE	0	0	0	0	0
SAT2	17:7140520:7944541	37	37	0	0	68	FALSE	FALSE	0	0	0	0	0
RP11-542C16.2	17:7140520:7944541	36	36	0	0	68	FALSE	FALSE	0	0	0	0	0
RP1-4G17.5	17:7140520:7944541	36	36	0	0	68	FALSE	FALSE	0	0	0	0	0
POLR2A	17:7140520:7944541	37	37	0	0	68	FALSE	FALSE	0	0	0	0	0
PHF23	17:7140520:7944541	35	35	0	0	69	FALSE	FALSE	0	0	0	0	0
NLGN2	17:7140520:7944541	37	37	0	0	68	FALSE	FALSE	0	0	0	0	0
NEURL4	17:7140520:7944541	36	36	0	0	68	FALSE	FALSE	0	0	0	0	0
MPDU1	17:7140520:7944541	37	37	0	0	68	FALSE	FALSE	0	0	0	0	0
KCTD11	17:7140520:7944541	37	37	0	0	68	FALSE	FALSE	0	0	0	0	0
GPS2	17:7140520:7944541	36	36	0	0	68	FALSE	FALSE	0	0	0	0	0
GABARAP	17:7140520:7944541	35	35	0	0	69	FALSE	FALSE	0	0	0	0	0
FXR2	17:7140520:7944541	37	37	0	0	68	FALSE	FALSE	0	0	0	0	0
ELP5	17:7140520:7944541	36	36	0	0	68	FALSE	FALSE	0	0	0	0	0
EIF5A	17:7140520:7944541	36	36	0	0	68	FALSE	FALSE	0	0	0	0	0
EIF4A1	17:7140520:7944541	37	37	0	0	68	FALSE	FALSE	0	0	0	0	0
CTDNEP1	17:7140520:7944541	35	35	0	0	69	FALSE	FALSE	0	0	0	0	0
CTD-2545G14.7	17:7140520:7944541	35	35	0	0	69	FALSE	FALSE	0	0	0	0	0
CLDN7	17:7140520:7944541	36	36	0	0	68	FALSE	FALSE	0	0	0	0	0
CD68	17:7140520:7944541	37	37	0	0	68	FALSE	FALSE	0	0	0	0	0
C17orf74	17:7140520:7944541	37	37	0	0	68	FALSE	FALSE	0	0	0	0	0
C17orf61-PLSCR3	17:7140520:7944541	37	37	0	0	68	FALSE	FALSE	0	0	0	0	0
ATP1B2	17:7140520:7944541	37	37	0	0	68	FALSE	FALSE	0	0	0	0	0
AC007421.1	17:7140520:7944541	37	37	0	0	68	FALSE	FALSE	0	0	0	0	0
WDR17	4:173959175:181987176	11	11	4	0	90	TRUE	FALSE	4	0	0	0	0
VEGFC	4:173959175:181987176	11	11	4	0	90	TRUE	FALSE	4	0	0	0	0
NEIL3	4:173959175:181987176	10	10	3	0	92	TRUE	FALSE	3	0	0	0	0
GPM6A	4:173959175:181987176	11	11	4	0	90	TRUE	FALSE	4	0	0	0	0
GLRA3	4:173959175:181987176	9	9	5	0	91	TRUE	FALSE	5	1	0	0	0
AGA	4:173959175:181987176	10	10	3	0	92	TRUE	FALSE	3	0	0	0	0
SPCS3	4:173959175:181987176	11	11	4	0	90	FALSE	FALSE	4	0	0	0	0
SPATA4	4:173959175:181987176	11	11	4	0	90	FALSE	FALSE	4	0	0	0	0
RP11-487E13.1	4:173959175:181987176	10	10	3	0	92	FALSE	FALSE	3	0	0	0	0
HPGD	4:173959175:181987176	9	9	6	0	90	FALSE	FALSE	6	0	0	0	0
CEP44	4:173959175:181987176	10	10	6	0	89	FALSE	FALSE	6	0	0	0	0
ASB5	4:173959175:181987176	11	11	4	0	90	FALSE	FALSE	4	0	0	0	0
