# Supplementary material for: Appraising the relevance of DNA copy number loss and gain in prostate cancer using whole genome DNA sequence data
Source: PLoS Genet. 2017 Sep 25;13(9):e1007001. doi: 10.1371/journal.pgen.1007001 (PMC5628936; doi:10.1371/journal.pgen.1007001)
Supplement: S16 Table — The analysis was performed using the Reactome plugin for analysis of canonical pathways in Cytoscape. Only significant (FDR calculated using the Benjamini-Hochberg procedure p < 0.05) enriched pathways with potential involvement in cancer are listed. (XLSX) [file pgen.1007001.s022.xlsx]

## Sheet: S22 Table
	Reactome Pathway	Ratio of Protein in Pathway	p value	FDR	Hit Genes
ETS-positive
	G1 Phase	0.0058	0.0005	0.0347	CDKN2A, CDKN2B, CDKN1B, E2F5, UBB, CKS1B, CDK7, PPP2R2A, PPP2CB, RB1
	PI3K Cascade	0.0104	0.0045	0.0695	EIF4EBP1, FGFR1, TRIB3, CAB39L, FGF18, FGF17, FGF20, FGF9, FGF2, PRKAG2, PIK3R4, IRS2
	G1/S Transition	0.0165	0.0133	0.12	CDKN1B, UBB, CKS1B, CCNA2, CCNE2, CCNB1, CDK1, CDK7, CDT1, PPP2CB, RB1, PSMA7, MCM4, MCM6, PSMF1
	Cellular Senescence	0.0239	0.0203	0.17	CDKN2A, CDKN2B, CDKN1B, UBB, ANAPC4, UBE2D1, UBN1, CCNA2, MAP2K4, CCNE2, EP400, MAPK7, TP53, RNF2, ETS2, NBN, RB1, KDM6B, CDC27
	Negative regulation of the PI3K/AKT network	0.0012	0.0208	0.172	PTEN, TRIB3, AKT3
	Ion channel transport	0.0165	0.0273	0.206	ATP12A, UBB, WWP1, GABRB2, GABRA1, GABRA6, GABRG2, TRPV2, ATP1B2, TRPC3, ATP2C1, HTR3A, HTR3B, TSC22D3
	Signaling by EGFR in Cancer	0.0265	0.0284	0.191	CDKN1B, NRG1, UBB, PTEN, FGFR1, SHC1, TRIB3, ARHGEF7, EGFR, CDK1, ADCY2, FGF18, FGF17, PAG1, FGF20, AKT3, FGF9, FGF2, SPRY1, IRS2
	Signaling by TGF-beta Receptor Complex in Cancer	0.0107	0.0329	0.204	CDKN2B, E2F5, UBB, UBE2D1, CDK8, CCNT2, STUB1, NCOR1, FKBP1A, TGIF1
	Signaling by PDGF	0.027	0.033	0.203	CDKN1B, NRG1, PTEN, FGFR1, TRIB3, COL6A6, COL6A5, EGFR, CDK1, ADCY2, FGF18, FGF17, FGF20, AKT3, FGF9, FGF2, COL9A3, IRS2, COL4A2, COL4A1
	Signaling by FGFR	0.0236	0.0332	0.202	CDKN1B, NRG1, UBB, PTEN, FGFR1, SHC1, TRIB3, EGFR, CDK1, ADCY2, FGF18, FGF17, FGF20, AKT3, FGF9, FGF2, PPP2CB, IRS2
ETS-negative
	G1/S Transition	0.0165	0.0062	0.199	CDKN1B, UBB, FBXO5, CCNH, CKS1B, RPA1, CCNA2, CCNE2, CCNB1, CDK1, CDK7, CDT1, PSMD11, PPP2CB, RB1, ORC4, ORC3, PSMA7, PSMB6, PSMB1, MCM4, MCM6, PSMF1
	Ion channel transport	0.0165	0.0117	0.16	ATP12A, GABRR1, ATP7B, TRDN, UBB, WWP1, GABRB2, GABRA1, GABRA6, GABRG2, TRPV1, TRPV2, GLRA3, GLRA4, ATP1B2, TRPC3, TRPC6, ATP2C1, ATP2A3, HTR3A, SGK1, ASIC2
	E2F mediated regulation of DNA replication	0.0049	0.0399	0.246	FBXO5, CCNB1, CDK1, CDT1, PPP2CB, RB1, ORC4, ORC3
	G1 Phase	0.0058	0.0406	0.244	CDKN1B, E2F5, UBB, CCNH, CKS1B, CDK7, PPP2R2A, PPP2CB, RB1
	Signaling by GPCR	0.1592	0.0406	0.241	RGS7, RGS8, OR5W2, OR5T2, OR5T3, OR5T1, GALR1, ADORA2B, ADRA1B, ADRA1A, CCR6, ABR, OR2A4, OR6B2, OR6B3, PTGFR, OR4F21, MMP3, TRH, OR5AS1, OR4A15, OR4A16, CXCR4, ARHGEF4, ARHGEF7, GNG13, RPS6KA2, EGFR, NTSR1, DRD1, MTNR1B, CDK1, GPR17, FZD10, CGA, ADCY2, NPSR1, TRPC3, TRPC6, CCKAR, ACKR3, ACKR4, OPN3, TIAM2, CNR1, OR4C46, TAAR8, OR4C16, TAAR6, OR4C15, OR4C11, TAAR1, TAAR5, RAMP1, TAAR2, AKT3, OR3A…
	S Phase	0.0188	0.0411	0.239	CDKN1B, UBB, CCNH, CKS1B, RPA1, CCNA2, CCNE2, CDK7, CDT1, PSMD11, PDS5B, GINS2, RB1, ESCO2, ORC4, ORC3, PSMA7, PSMB6, PSMB1, MCM4, MCM6, PSMF1
	Formation of Senescence-Associated Heterochromatin Foci (SAHF)	0.0025	0.044	0.241	UBN1, EP400, TP53, ASF1A, RB1
Pathways in ETS-positive and negative using genes altered by mutation
	Double-Strand Break Repair	0.0034	0.0042	0.286	LIG4, NBN, PRKDC, TDP1
	Formation of Senescence-Associated Heterochromatin Foci (SAHF)	0.0025	0.012	0.407	TP53, EP400, RB1
	Constitutive PI3K/AKT Signalling in Cancer	0.0132	0.014	0.46	MLST8, IRS2, CDKN1B, NRG1, PDGFRB, PTEN, FGF18
	Ras activation upon Ca2+ influx through NMDA receptor	0.0026	0.014	0.438	GRIN2B, ACTN2, NEFL
	NCAM1 interactions	0.0057	0.0241	0.612	COL6A3, GFRA2, CACNA1H, COL4A1
	Stimuli-sensing channels	0.0089	0.0288	0.546	RYR2, TRPC3, TRPC6, TPCN2, NALCN
	DNA Damage/Telomere Stress Induced Senescence	0.0089	0.0288	0.546	TP53, EP400, CDKN1B, NBN, RB1
	DAP12 interactions	0.0262	0.03	0.501	KLRC2, SIRPB1, MLST8, IRS2, CDKN1B, NRG1, PDGFRB, PTEN, FGF18, KLRK1
	Signalling by ERBB4	0.0225	0.0301	0.491	GH2, MLST8, IRS2, CDKN1B, NRG1, PDGFRB, NCOR1, PTEN, FGF18
	Non-integrin membrane-ECM interactions	0.0064	0.0358	0.47	SDC2, LAMC1, LAMA2, LAMA5
